# Supplementary material for: Cluster-assembled zirconia substrates promote long-term differentiation and functioning of human islets of Langerhans
Source: Sci Rep. 2018 Jul 2;8:9979. doi: 10.1038/s41598-018-28019-3 (PMC6028636; doi:10.1038/s41598-018-28019-3)
Supplement: Supplementary file 3 — Table S2 [file 41598_2018_28019_MOESM3_ESM.xls]

## Sheet: M15_Zr15nmDown_only
welch Difference	GOMF name	GOBP slim name	GOCC slim name	KEGG name	Keywords	Corum	Protein IDs	Majority protein IDs	Protein names	Gene names	Fasta headers
-0.444304	binding;binding, bridging;cation binding;extracellular matrix structural constituent;growth factor binding;identical protein binding;ion binding;metal ion binding;platelet-derived growth factor binding;protein binding;protein binding, bridging;structural molecule activity	anatomical structure development;anatomical structure morphogenesis;biological regulation;cell activation;cell motility;cellular component assembly;cellular component disassembly;cellular component movement;cellular component organization;cellular process;developmental process;extracellular matrix organization;extracellular structure organization;immune system process;locomotion;macromolecular co…	cell part;extracellular organelle;extracellular space;organelle;vesicle	Amoebiasis;ECM-receptor interaction;Focal adhesion;Protein digestion and absorption	Calcium;Chromosomalrearrangement;Collagen;Completeproteome;Directproteinsequencing;Diseasemutation;Disulfidebond;Dwarfism;Ehlers-Danlossyndrome;Extracellularmatrix;Glycoprotein;Hydroxylation;Metal-binding;Osteogenesisimperfecta;Polymorphism;Pyrrolidonecarboxylicacid;Referenceproteome;Repeat;Secreted;Signal		P08123;A0A087WTA8	P08123;A0A087WTA8	Collagen alpha-2(I) chain	COL1A2	>sp|P08123|CO1A2_HUMAN Collagen alpha-2(I) chain OS=Homo sapiens GN=COL1A2 PE=1 SV=7;>tr|A0A087WTA8|A0A087WTA8_HUMAN Collagen alpha-2(I) chain OS=Homo sapiens GN=COL1A2 PE=1 SV=1
-0.930089	binding;catalytic activity;GTP binding;GTPase activity;guanyl nucleotide binding;guanyl ribonucleotide binding;hydrolase activity;hydrolase activity, acting on acid anhydrides;hydrolase activity, acting on acid anhydrides, in phosphorus-containing anhydrides;nucleoside-triphosphatase activity;nucleotide binding;purine nucleotide binding;purine ribonucleoside triphosphate binding;purine ribonucleo…	cell activation;cellular component assembly;cellular component organization;cellular macromolecular complex assembly;cellular metabolic process;cellular process;establishment of localization;exocytosis;macromolecular complex assembly;macromolecule metabolic process;metabolic process;primary metabolic process;protein complex assembly;protein folding;protein metabolic process;protein polymerization…	cell part;cytoskeleton;cytosol;extracellular region;intracellular non-membrane-bounded organelle;intracellular organelle;macromolecular complex;organelle;protein complex	Gap junction;Pathogenic Escherichia coli infection;Phagosome	Acetylation;Completeproteome;Cytoplasm;Cytoskeleton;Directproteinsequencing;GTP-binding;Microtubule;Nucleotide-binding;Phosphoprotein;Referenceproteome	ASCOM complex	P68366;C9JJQ8;C9JQ00;C9JEV8;C9JDL2	P68366	Tubulin alpha-4A chain	TUBA4A	>sp|P68366|TBA4A_HUMAN Tubulin alpha-4A chain OS=Homo sapiens GN=TUBA4A PE=1 SV=1
-0.959163	binding;enzyme binding;misfolded protein binding;protein binding;ubiquitin protein ligase binding	biological regulation;cell activation;cell death;cellular component organization;cellular metabolic process;cellular process;death;establishment of localization;exocytosis;immune system process;lipid metabolic process;lipid transport;macromolecule metabolic process;metabolic process;mitochondrion organization;multi-organism process;organelle organization;primary metabolic process;protein folding;…	cell part;cytoplasmic membrane-bounded vesicle;cytosol;endoplasmic reticulum;intracellular membrane-bounded organelle;intracellular organelle;macromolecular complex;membrane;mitochondrion;nucleus;organelle;vesicle		Alternativesplicing;Apoptosis;Chaperone;Complementpathway;Completeproteome;Cytoplasm;Cytoplasmicvesicle;Directproteinsequencing;Disulfidebond;Endoplasmicreticulum;Glycoprotein;Immunity;Innateimmunity;Membrane;Microsome;Mitochondrion;Nucleus;Polymorphism;Referenceproteome;Secreted;Signal;Ublconjugation		P10909;H0YC35;H0YAS8;H0YLK8;E7ERK6	P10909;H0YC35;H0YAS8	Clusterin;Clusterin beta chain;Clusterin alpha chain;Clusterin	CLU	>sp|P10909|CLUS_HUMAN Clusterin OS=Homo sapiens GN=CLU PE=1 SV=1;>tr|H0YC35|H0YC35_HUMAN Clusterin (Fragment) OS=Homo sapiens GN=CLU PE=1 SV=1;>tr|H0YAS8|H0YAS8_HUMAN Clusterin (Fragment) OS=Homo sapiens GN=CLU PE=1 SV=1
-0.979531	binding;calcium ion binding;cation binding;ion binding;metal ion binding		cell part;cytoplasm;extracellular region;membrane		Calcium;Completeproteome;Cytoplasm;Cytoplasmicvesicle;Membrane;Metal-binding;Polymorphism;Referenceproteome;Repeat;Secreted		O76038;Q96P10	O76038	Secretagogin	SCGN	>sp|O76038|SEGN_HUMAN Secretagogin OS=Homo sapiens GN=SCGN PE=2 SV=2
-1.12745	binding;cation binding;ion binding;iron ion binding;metal ion binding;transition metal ion binding;transporter activity	biological regulation;cell communication;cell death;cellular component assembly;cellular component organization;cellular process;death;establishment of localization;immune system process;ion transport;macromolecular complex assembly;multi-organism process;protein complex assembly;response to biotic stimulus;response to chemical stimulus;response to drug;response to external stimulus;response to e…	cell part;cytoplasm;cytosol;extracellular region;extracellular space		3D-structure;Alternativesplicing;Apoptosis;Completeproteome;Directproteinsequencing;Disulfidebond;Glycoprotein;Immunity;Innateimmunity;Iontransport;Iron;Irontransport;Pyrrolidonecarboxylicacid;Referenceproteome;Secreted;Signal;Transport		X6R8F3;P80188	X6R8F3;P80188	Neutrophil gelatinase-associated lipocalin	LCN2	>tr|X6R8F3|X6R8F3_HUMAN Neutrophil gelatinase-associated lipocalin OS=Homo sapiens GN=LCN2 PE=1 SV=1;>sp|P80188|NGAL_HUMAN Neutrophil gelatinase-associated lipocalin OS=Homo sapiens GN=LCN2 PE=1 SV=2
-1.1746	aminopeptidase activity;catalytic activity;dipeptidyl-peptidase activity;exopeptidase activity;hydrolase activity;peptidase activity;peptidase activity, acting on L-amino acid peptides;serine hydrolase activity;serine-type peptidase activity	macromolecule metabolic process;metabolic process;primary metabolic process;protein metabolic process;proteolysis	cell part;cytoplasmic membrane-bounded vesicle;cytosol;extracellular region;intracellular membrane-bounded organelle;intracellular organelle;lysosome;organelle;vacuole;vesicle		3D-structure;Aminopeptidase;Cleavageonpairofbasicresidues;Completeproteome;Cytoplasmicvesicle;Directproteinsequencing;Glycoprotein;Hydrolase;Lysosome;Polymorphism;Protease;Referenceproteome;Secreted;Serineprotease;Signal;Zymogen		Q9UHL4;R4GMR2;R4GNE8;R4GN05;R4GMV4;R4GMU5	Q9UHL4	Dipeptidyl peptidase 2	DPP7	>sp|Q9UHL4|DPP2_HUMAN Dipeptidyl peptidase 2 OS=Homo sapiens GN=DPP7 PE=1 SV=3
-1.19226	binding;lipid binding;steroid binding;transmembrane transporter activity;transporter activity;vitamin binding;vitamin D binding;vitamin transporter activity	establishment of localization;lipid metabolic process;metabolic process;primary metabolic process;small molecule metabolic process;transport;vitamin metabolic process;vitamin transport	cell part;cytosol;extracellular region;extracellular space		3D-structure;Actin-binding;Alternativesplicing;Completeproteome;Directproteinsequencing;Disulfidebond;Glycoprotein;Polymorphism;Referenceproteome;Repeat;Secreted;Signal;Transport;VitaminD		D6RF35;P02774;D6RBJ7;D6RF20	D6RF35;P02774;D6RBJ7	Vitamin D-binding protein	GC	>tr|D6RF35|D6RF35_HUMAN Vitamin D-binding protein OS=Homo sapiens GN=GC PE=1 SV=1;>sp|P02774|VTDB_HUMAN Vitamin D-binding protein OS=Homo sapiens GN=GC PE=1 SV=1;>tr|D6RBJ7|D6RBJ7_HUMAN Vitamin D-binding protein OS=Homo sapiens GN=GC PE=1 SV=1
-1.22237	endopeptidase inhibitor activity;endopeptidase regulator activity;enzyme inhibitor activity;enzyme regulator activity;peptidase inhibitor activity;peptidase regulator activity;serine-type endopeptidase inhibitor activity	biological regulation;cell activation;cellular process;establishment of localization;exocytosis;response to biotic stimulus;response to chemical stimulus;response to endogenous stimulus;response to stimulus;response to stress;secretion;transport;vesicle-mediated transport	cell part;extracellular matrix;extracellular space;proteinaceous extracellular matrix	Complement and coagulation cascades	3D-structure;Acutephase;Alternativesplicing;Bloodcoagulation;Completeproteome;Directproteinsequencing;Extracellularmatrix;Glycoprotein;Hemostasis;Polymorphism;Proteaseinhibitor;Referenceproteome;Secreted;Serineproteaseinhibitor;Signal	SERPINA1-CTSG complex;SERPINA1-ELA2 complex	P01009;G3V544;A0A0B4J278;G3V387;G3V2B9;G3V5R8	P01009	Alpha-1-antitrypsin;Short peptide from AAT	SERPINA1	>sp|P01009|A1AT_HUMAN Alpha-1-antitrypsin OS=Homo sapiens GN=SERPINA1 PE=1 SV=3
-1.22413	15-hydroxyprostaglandin-D dehydrogenase (NADP+) activity;alcohol dehydrogenase (NADP+) activity;alditol:NADP+ 1-oxidoreductase activity;aldo-keto reductase (NADP) activity;androsterone dehydrogenase (A-specific) activity;androsterone dehydrogenase activity;catalytic activity;delta4-3-oxosteroid 5beta-reductase activity;dihydrotestosterone 17-beta-dehydrogenase activity;enone reductase activity;ge…	alcohol metabolic process;anatomical structure development;biological regulation;biosynthetic process;catabolic process;cell communication;cell differentiation;cellular aldehyde metabolic process;cellular ketone metabolic process;cellular lipid metabolic process;cellular metabolic process;cellular process;detection of stimulus;developmental process;establishment of localization;hormone metabolic …	cell part;cytosol;intracellular membrane-bounded organelle;intracellular organelle;nucleus;organelle	Arachidonic acid metabolism;Metabolism of xenobiotics by cytochrome P450;Steroid hormone biosynthesis	3D-structure;Completeproteome;Cytoplasm;NAD;NADP;Oxidoreductase;Polymorphism;Referenceproteome		A0A0A0MSS8;P42330;S4R3Z2;S4R3D5	A0A0A0MSS8;P42330;S4R3Z2	Aldo-keto reductase family 1 member C3	AKR1C3	>tr|A0A0A0MSS8|A0A0A0MSS8_HUMAN Aldo-keto reductase family 1 member C3 OS=Homo sapiens GN=AKR1C3 PE=1 SV=1;>sp|P42330|AK1C3_HUMAN Aldo-keto reductase family 1 member C3 OS=Homo sapiens GN=AKR1C3 PE=1 SV=4;>tr|S4R3Z2|S4R3Z2_HUMAN Aldo-keto reductase family
-1.36973	binding;DNA binding;endopeptidase inhibitor activity;endopeptidase regulator activity;enzyme inhibitor activity;enzyme regulator activity;nucleic acid binding;peptidase inhibitor activity;peptidase regulator activity;serine-type endopeptidase inhibitor activity	biological regulation;homeostatic process;multicellular organismal process;response to stimulus;response to stress	cell part;extracellular region;intracellular membrane-bounded organelle;intracellular organelle;nucleus;organelle		3D-structure;Acutephase;Alternativesplicing;Completeproteome;Directproteinsequencing;Diseasemutation;Glycoprotein;Polymorphism;Proteaseinhibitor;Referenceproteome;Secreted;Serineproteaseinhibitor;Signal	SERPINA3-CTSG complex	P01011;G3V3A0;G3V595;A0A087WY93	P01011;G3V3A0	Alpha-1-antichymotrypsin;Alpha-1-antichymotrypsin His-Pro-less	SERPINA3	>sp|P01011|AACT_HUMAN Alpha-1-antichymotrypsin OS=Homo sapiens GN=SERPINA3 PE=1 SV=2;>tr|G3V3A0|G3V3A0_HUMAN Alpha-1-antichymotrypsin OS=Homo sapiens GN=SERPINA3 PE=1 SV=1
-1.83274		biological adhesion;cell adhesion;cellular process	cell part;extracellular space;intracellular membrane-bounded organelle;intracellular organelle;mitochondrion;organelle		Celladhesion;Coiledcoil;Completeproteome;Disulfidebond;Glycoprotein;Mitochondrion;Polymorphism;Referenceproteome;Secreted;Signal		Q6UX06	Q6UX06	Olfactomedin-4	OLFM4	>sp|Q6UX06|OLFM4_HUMAN Olfactomedin-4 OS=Homo sapiens GN=OLFM4 PE=1 SV=1
-1.87962	binding;catalytic activity;complement binding;endopeptidase activity;hydrolase activity;peptidase activity;peptidase activity, acting on L-amino acid peptides;protein binding;serine hydrolase activity;serine-type endopeptidase activity;serine-type peptidase activity	biological regulation;immune system process;macromolecule metabolic process;metabolic process;primary metabolic process;protein metabolic process;proteolysis;response to stimulus;response to stress	cell part;extracellular region;membrane;plasma membrane	Complement and coagulation cascades;Staphylococcus aureus infection	3D-structure;Alternativesplicing;Cleavageonpairofbasicresidues;Complementalternatepathway;Completeproteome;Directproteinsequencing;Diseasemutation;Disulfidebond;Glycation;Glycoprotein;Hemolyticuremicsyndrome;Hydrolase;Immunity;Innateimmunity;Polymorphism;Protease;Referenceproteome;Repeat;Secreted;Serineprotease;Signal;Sushi;Zymogen		B4E1Z4;P00751;E7ETN3;H7C5H1;C9JRT3	B4E1Z4;P00751;E7ETN3	Complement factor B;Complement factor B Ba fragment;Complement factor B Bb fragment	CFB	>tr|B4E1Z4|B4E1Z4_HUMAN Uncharacterized protein OS=Homo sapiens PE=1 SV=1;>sp|P00751|CFAB_HUMAN Complement factor B OS=Homo sapiens GN=CFB PE=1 SV=2;>tr|E7ETN3|E7ETN3_HUMAN Uncharacterized protein OS=Homo sapiens PE=3 SV=1
	alcohol dehydrogenase (NAD) activity;alcohol dehydrogenase activity, zinc-dependent;binding;catalytic activity;cation binding;ion binding;metal ion binding;oxidoreductase activity;oxidoreductase activity, acting on CH-OH group of donors;oxidoreductase activity, acting on the CH-OH group of donors, NAD or NADP as acceptor;transition metal ion binding;zinc ion binding	alcohol metabolic process;cellular metabolic process;cellular process;drug metabolic process;metabolic process;small molecule metabolic process;xenobiotic metabolic process	cell part;cytosol	Drug metabolism - cytochrome P450;Fatty acid metabolism;Glycolysis / Gluconeogenesis;Metabolism of xenobiotics by cytochrome P450;Retinol metabolism;Tyrosine metabolism	3D-structure;Acetylation;Completeproteome;Cytoplasm;Directproteinsequencing;Metal-binding;NAD;Oxidoreductase;Polymorphism;Referenceproteome;Zinc		P00326;P00325;P07327;A0A0D9SFH8;A0A087WU81;A0A087WUC4	P00326;P00325;P07327;A0A0D9SFH8	Alcohol dehydrogenase 1C;Alcohol dehydrogenase 1B;Alcohol dehydrogenase 1A	ADH1C;ADH1B;ADH1A	>sp|P00326|ADH1G_HUMAN Alcohol dehydrogenase 1C OS=Homo sapiens GN=ADH1C PE=1 SV=2;>sp|P00325|ADH1B_HUMAN Alcohol dehydrogenase 1B OS=Homo sapiens GN=ADH1B PE=1 SV=2;>sp|P07327|ADH1A_HUMAN Alcohol dehydrogenase 1A OS=Homo sapiens GN=ADH1A PE=1 SV=2;>tr|A0A
	binding;lipid binding;phospholipid binding		cell part;cytoplasm;cytoskeleton;intracellular non-membrane-bounded organelle;intracellular organelle;organelle		Actin-binding;Alternativesplicing;Coiledcoil;Completeproteome;Cytoplasm;Cytoskeleton;Phosphoprotein;Polymorphism;Referenceproteome;Repeat		Q8N556	Q8N556	Actin filament-associated protein 1	AFAP1	>sp|Q8N556|AFAP1_HUMAN Actin filament-associated protein 1 OS=Homo sapiens GN=AFAP1 PE=1 SV=2
	structural molecule activity	cellular process;establishment of localization;protein transport;transport;vesicle-mediated transport	cell part;macromolecular complex;protein complex	Lysosome	Alternativesplicing;Completeproteome;Golgiapparatus;Phosphoprotein;Polymorphism;Proteintransport;Referenceproteome;Transport	AP4 adaptor complex	Q9UPM8;H0YL95;H0YK95	Q9UPM8;H0YL95;H0YK95	AP-4 complex subunit epsilon-1	AP4E1	>sp|Q9UPM8|AP4E1_HUMAN AP-4 complex subunit epsilon-1 OS=Homo sapiens GN=AP4E1 PE=1 SV=2;>tr|H0YL95|H0YL95_HUMAN AP-4 complex subunit epsilon-1 OS=Homo sapiens GN=AP4E1 PE=1 SV=1;>tr|H0YK95|H0YK95_HUMAN AP-4 complex subunit epsilon-1 OS=Homo sapiens GN=AP4
	ARF GTPase activator activity;binding;cation binding;enzyme activator activity;enzyme regulator activity;GTPase activator activity;GTPase regulator activity;ion binding;lipid binding;metal ion binding;nucleoside-triphosphatase regulator activity;phospholipid binding;small GTPase regulator activity;transition metal ion binding;zinc ion binding	anatomical structure morphogenesis;biological regulation;cellular component morphogenesis;cellular component organization;cellular process;developmental process	cell part;cytoplasm;membrane	Endocytosis;Fc gamma R-mediated phagocytosis	3D-structure;Alternativesplicing;ANKrepeat;Ciliumbiogenesis/degradation;Completeproteome;Cytoplasm;GTPaseactivation;Membrane;Metal-binding;Phosphoprotein;Polymorphism;Referenceproteome;Repeat;SH3domain;Zinc;Zinc-finger	DDEF1-CTTN-PXN complex	Q9ULH1;A0A0A0MRE5;E5RHD7	Q9ULH1;A0A0A0MRE5;E5RHD7	Arf-GAP with SH3 domain, ANK repeat and PH domain-containing protein 1	ASAP1	>sp|Q9ULH1|ASAP1_HUMAN Arf-GAP with SH3 domain, ANK repeat and PH domain-containing protein 1 OS=Homo sapiens GN=ASAP1 PE=1 SV=4;>tr|A0A0A0MRE5|A0A0A0MRE5_HUMAN Arf-GAP with SH3 domain, ANK repeat and PH domain-containing protein 1 OS=Homo sapiens GN=ASAP1
					Completeproteome;Referenceproteome		H3BV46	H3BV46		BAIAP3	>tr|H3BV46|H3BV46_HUMAN BAI1-associated protein 3 (Fragment) OS=Homo sapiens GN=BAIAP3 PE=1 SV=1
			cell part		Completeproteome;Membrane;Referenceproteome;Signal;Transmembrane;Transmembranehelix		O75264	O75264	Transmembrane protein C19orf77	C19orf77	>sp|O75264|SIM24_HUMAN Small integral membrane protein 24 OS=Homo sapiens GN=SMIM24 PE=2 SV=2
					Completeproteome;Referenceproteome		B7ZBM2;F8WFA2	B7ZBM2;F8WFA2		C1orf175;HEATR8	>tr|B7ZBM2|B7ZBM2_HUMAN Maestro heat-like repeat-containing protein family member 7 OS=Homo sapiens GN=MROH7 PE=1 SV=1;>tr|F8WFA2|F8WFA2_HUMAN Maestro heat-like repeat-containing protein family member 7 OS=Homo sapiens GN=MROH7 PE=4 SV=1
	binding;ligand-dependent nuclear receptor transcription coactivator activity;nucleic acid binding;protein binding transcription factor activity;transcription coactivator activity;transcription cofactor activity;transcription factor binding transcription factor activity	biological regulation;biosynthetic process;cell cycle;cell death;cellular metabolic process;cellular nitrogen compound metabolic process;cellular process;death;macromolecule metabolic process;metabolic process;mRNA metabolic process;mRNA processing;nitrogen compound metabolic process;nucleobase-containing compound metabolic process;primary metabolic process;RNA metabolic process;RNA processing;RN…	cell part;nucleoplasm		Alternativesplicing;Apoptosis;Cellcycle;Coiledcoil;Completeproteome;Cytoplasm;Isopeptidebond;Phosphoprotein;Polymorphism;Referenceproteome;Transcription;Transcriptionregulation;Ublconjugation	TNF-alpha/NF-kappa B signaling complex 10	Q8IX12	Q8IX12	Cell division cycle and apoptosis regulator protein 1	CCAR1	>sp|Q8IX12|CCAR1_HUMAN Cell division cycle and apoptosis regulator protein 1 OS=Homo sapiens GN=CCAR1 PE=1 SV=2
					Completeproteome;Referenceproteome		Q8WUE2	Q8WUE2		CD96	>tr|Q8WUE2|Q8WUE2_HUMAN CD96 antigen, isoform CRA_b OS=Homo sapiens GN=CD96 PE=1 SV=1
			cell part;intracellular membrane-bounded organelle;intracellular organelle;mitochondrion;organelle		Completeproteome;Disulfidebond;Mitochondrion;Phosphoprotein;Polymorphism;Referenceproteome;Transitpeptide		Q5T1J5;Q9Y6H1	Q5T1J5;Q9Y6H1	Putative coiled-coil-helix-coiled-coil-helix domain-containing protein CHCHD2P9, mitochondrial;Coiled-coil-helix-coiled-coil-helix domain-containing protein 2, mitochondrial	CHCHD2P9;CHCHD2	>sp|Q5T1J5|CHCH9_HUMAN Putative coiled-coil-helix-coiled-coil-helix domain-containing protein CHCHD2P9, mitochondrial OS=Homo sapiens GN=CHCHD2P9 PE=5 SV=1;>sp|Q9Y6H1|CHCH2_HUMAN Coiled-coil-helix-coiled-coil-helix domain-containing protein 2 OS=Homo sapie
		cell division;cellular component organization;cellular process;cytoskeleton organization;establishment of localization;establishment or maintenance of cell polarity;microtubule organizing center organization;nucleobase-containing compound transport;organelle organization;transport	cell part;centrosome;cytosol;intracellular non-membrane-bounded organelle;intracellular organelle;microtubule organizing center;organelle		Acetylation;Alternativesplicing;Cellcycle;Celldivision;Completeproteome;Cytoplasm;Cytoskeleton;Mitosis;Phosphoprotein;Polymorphism;Referenceproteome;Repeat	Tacc1-chTOG-AuroraA complex	Q14008	Q14008	Cytoskeleton-associated protein 5	CKAP5	>sp|Q14008|CKAP5_HUMAN Cytoskeleton-associated protein 5 OS=Homo sapiens GN=CKAP5 PE=1 SV=3
					Completeproteome;Referenceproteome		H0YDU9	H0YDU9		CLINT1	>tr|H0YDU9|H0YDU9_HUMAN Clathrin interactor 1 (Fragment) OS=Homo sapiens GN=CLINT1 PE=1 SV=1
	cysteine-type endopeptidase inhibitor activity;endopeptidase inhibitor activity;endopeptidase regulator activity;enzyme inhibitor activity;enzyme regulator activity;peptidase inhibitor activity;peptidase regulator activity		extracellular region	Salivary secretion	Completeproteome;Directproteinsequencing;Disulfidebond;Phosphoprotein;Polymorphism;Proteaseinhibitor;Referenceproteome;Secreted;Signal;Thiolproteaseinhibitor		P01037;P01036	P01037	Cystatin-SN	CST1	>sp|P01037|CYTN_HUMAN Cystatin-SN OS=Homo sapiens GN=CST1 PE=1 SV=3
		anatomical structure morphogenesis;biological adhesion;biological regulation;biosynthetic process;cell adhesion;cell differentiation;cell junction organization;cellular component assembly;cellular component organization;cellular metabolic process;cellular nitrogen compound metabolic process;cellular process;developmental process;macromolecule metabolic process;metabolic process;nitrogen compound …	cell part;cell projection;cytosol;intracellular membrane-bounded organelle;intracellular organelle;membrane;midbody;nucleus;organelle;plasma membrane	Adherens junction;Leukocyte transendothelial migration	3D-structure;Acetylation;Alternativesplicing;Celladhesion;Cellmembrane;Coiledcoil;Completeproteome;Cytoplasm;Membrane;Nucleus;Phosphoprotein;Polymorphism;Referenceproteome;Repeat;Transcription;Transcriptionregulation;Wntsignalingpathway		O60716;C9JZR2;E9PRE2	O60716;C9JZR2;E9PRE2	Catenin delta-1	CTNND1	>sp|O60716|CTND1_HUMAN Catenin delta-1 OS=Homo sapiens GN=CTNND1 PE=1 SV=1;>tr|C9JZR2|C9JZR2_HUMAN Catenin delta-1 OS=Homo sapiens GN=CTNND1 PE=1 SV=2;>tr|E9PRE2|E9PRE2_HUMAN Catenin delta-1 (Fragment) OS=Homo sapiens GN=CTNND1 PE=1 SV=1
	14-3-3 protein binding;binding;binding, bridging;enzyme activator activity;enzyme binding;enzyme regulator activity;GTPase activator activity;GTPase regulator activity;lipid binding;nucleoside-triphosphatase regulator activity;phosphatase binding;phosphatidylinositol binding;phosphatidylinositol-3-phosphate binding;phosphatidylinositol-4-phosphate binding;phospholipid binding;protein binding;prot…	anatomical structure formation involved in morphogenesis;anatomical structure morphogenesis;biological regulation;catabolic process;cell death;cell motility;cellular component morphogenesis;cellular component movement;cellular component organization;cellular metabolic process;cellular process;death;developmental process;locomotion;macromolecule metabolic process;macromolecule modification;metabol…	cell part;cell projection;cytoplasm;cytoplasmic membrane-bounded vesicle;intracellular membrane-bounded organelle;intracellular organelle;neuron projection;organelle;vesicle		Alternativesplicing;Angiogenesis;Apoptosis;Cellcycle;Cellmembrane;Cellprojection;Chromosomalrearrangement;Coiledcoil;Completeproteome;Cytoplasm;Developmentalprotein;Growthregulation;GTPaseactivation;Immunity;Inflammatoryresponse;Innateimmunity;Membrane;Phosphoprotein;Polymorphism;Referenceproteome;Stressresponse;Tumorsuppressor;Unfoldedproteinresponse	TNF-alpha/NF-kappa B signaling complex 5	Q5VWQ8;Q9UJF2;H0Y3A3	Q5VWQ8;Q9UJF2;H0Y3A3	Disabled homolog 2-interacting protein;Ras GTPase-activating protein nGAP	DAB2IP;RASAL2	>sp|Q5VWQ8|DAB2P_HUMAN Disabled homolog 2-interacting protein OS=Homo sapiens GN=DAB2IP PE=1 SV=2;>sp|Q9UJF2|NGAP_HUMAN Ras GTPase-activating protein nGAP OS=Homo sapiens GN=RASAL2 PE=1 SV=2;>tr|H0Y3A3|H0Y3A3_HUMAN Disabled homolog 2-interacting protein (F
	adenyl nucleotide binding;adenyl ribonucleotide binding;ATP binding;ATPase activity;ATPase activity, coupled;ATP-dependent helicase activity;binding;catalytic activity;helicase activity;hydrolase activity;hydrolase activity, acting on acid anhydrides;hydrolase activity, acting on acid anhydrides, in phosphorus-containing anhydrides;nucleic acid binding;nucleoside-triphosphatase activity;nucleotid…				ATP-binding;Completeproteome;Helicase;Hydrolase;Nucleotide-binding;Phosphoprotein;Polymorphism;Referenceproteome;RNA-binding		Q14147	Q14147	Probable ATP-dependent RNA helicase DHX34	DHX34	>sp|Q14147|DHX34_HUMAN Probable ATP-dependent RNA helicase DHX34 OS=Homo sapiens GN=DHX34 PE=1 SV=2
		biological regulation;cellular process;response to stimulus;signal transduction			Completeproteome;Referenceproteome		C9JS11	C9JS11		DTX2	>tr|C9JS11|C9JS11_HUMAN Probable E3 ubiquitin-protein ligase DTX2 (Fragment) OS=Homo sapiens GN=DTX2 PE=4 SV=1
	binding;nucleic acid binding;RNA binding;translation factor activity, nucleic acid binding;translation initiation factor activity	cellular process;translational initiation	cell part;cytosol;macromolecular complex;protein complex	RNA transport	3D-structure;Acetylation;Coiledcoil;Completeproteome;Cytoplasm;Directproteinsequencing;Initiationfactor;Phosphoprotein;Polymorphism;Proteinbiosynthesis;Referenceproteome	EIF3 complex (EIF3A, EIF3B, EIF3G, EIF3I, EIF3J);EIF3 complex (EIF3B, EIF3J, EIF3I);eIF3 complex (EIF3S6, EIF3S5, EIF3S4, EIF3S3, EIF3S6IP, EIF3S2, EIF3S9, EIF3S12, EIF3S10, EIF3S8, EIF3S1, EIF3S7);eIF3 complex (EIF3S6, EIF3S5, EIF3S4, EIF3S3, EIF3S6IP, EIF3S2, EIF3S9, EIF3S12, EIF3S10, EIF3S8, EIF3S1, EIF3S7, PCID1)	O75822	O75822	Eukaryotic translation initiation factor 3 subunit J	EIF3J	>sp|O75822|EIF3J_HUMAN Eukaryotic translation initiation factor 3 subunit J OS=Homo sapiens GN=EIF3J PE=1 SV=2
	binding;catalytic activity;GTP binding;GTPase activity;guanyl nucleotide binding;guanyl ribonucleotide binding;hydrolase activity;hydrolase activity, acting on acid anhydrides;hydrolase activity, acting on acid anhydrides, in phosphorus-containing anhydrides;nucleic acid binding;nucleoside-triphosphatase activity;nucleotide binding;purine nucleotide binding;purine ribonucleoside triphosphate bind…	biological regulation;catabolic process;cellular metabolic process;cellular nitrogen compound metabolic process;cellular process;heterocycle metabolic process;metabolic process;nitrogen compound metabolic process;nucleobase-containing compound catabolic process;nucleobase-containing compound metabolic process;nucleobase-containing small molecule metabolic process;nucleotide metabolic process;prim…	cell part;cytosol	RNA transport	Completeproteome;Cytoplasm;Directproteinsequencing;GTP-binding;Initiationfactor;Nucleotide-binding;Phosphoprotein;Polymorphism;Proteinbiosynthesis;Referenceproteome		A0A087WUT6;O60841	A0A087WUT6;O60841	Eukaryotic translation initiation factor 5B	EIF5B	>tr|A0A087WUT6|A0A087WUT6_HUMAN Eukaryotic translation initiation factor 5B OS=Homo sapiens GN=EIF5B PE=1 SV=1;>sp|O60841|IF2P_HUMAN Eukaryotic translation initiation factor 5B OS=Homo sapiens GN=EIF5B PE=1 SV=4
	binding;nucleic acid binding;RNA binding		cell part;cytoplasm;membrane;plasma membrane		Alternativesplicing;Cellmembrane;Completeproteome;Cytoplasm;Membrane;Phosphoprotein;Polymorphism;Referenceproteome;RNA-binding;Tumorsuppressor		Q9NZB2;A0A0C4DG79;A0A0C4DH52;Q5T035	Q9NZB2;A0A0C4DG79	Constitutive coactivator of PPAR-gamma-like protein 1	FAM120A	>sp|Q9NZB2|F120A_HUMAN Constitutive coactivator of PPAR-gamma-like protein 1 OS=Homo sapiens GN=FAM120A PE=1 SV=2;>tr|A0A0C4DG79|A0A0C4DG79_HUMAN Constitutive coactivator of PPAR-gamma-like protein 1 (Fragment) OS=Homo sapiens GN=FAM120A PE=1 SV=1
			cell part		Completeproteome;Glycoprotein;Membrane;Phosphoprotein;Polymorphism;Referenceproteome;Signal;Transmembrane;Transmembranehelix		Q5VUB5	Q5VUB5	Protein FAM171A1	FAM171A1	>sp|Q5VUB5|F1711_HUMAN Protein FAM171A1 OS=Homo sapiens GN=FAM171A1 PE=1 SV=1
			cell part;cytoplasm;intracellular membrane-bounded organelle;intracellular organelle;macromolecular complex;membrane;nucleus;organelle;protein complex		Alternativesplicing;Coiledcoil;Completeproteome;Cytoplasm;Membrane;Nucleus;Phosphoprotein;Polymorphism;Referenceproteome		Q4L180;C9JYJ6	Q4L180;C9JYJ6	Filamin A-interacting protein 1-like	FILIP1L	>sp|Q4L180|FIL1L_HUMAN Filamin A-interacting protein 1-like OS=Homo sapiens GN=FILIP1L PE=1 SV=2;>tr|C9JYJ6|C9JYJ6_HUMAN Filamin A-interacting protein 1-like (Fragment) OS=Homo sapiens GN=FILIP1L PE=1 SV=1
	binding;DNA bending activity;DNA binding;double-stranded DNA binding;nucleic acid binding;nucleic acid binding transcription factor activity;protein binding;protein domain specific binding;regulatory region DNA binding;regulatory region nucleic acid binding;sequence-specific distal enhancer binding RNA polymerase II transcription factor activity;sequence-specific DNA binding;sequence-specific DNA…	anatomical structure development;biological regulation;biosynthetic process;cell cycle;cell differentiation;cellular metabolic process;cellular nitrogen compound metabolic process;cellular process;developmental process;DNA metabolic process;DNA repair;embryo development;macromolecule metabolic process;metabolic process;nitrogen compound metabolic process;nucleobase-containing compound metabolic p…	cell part;cytoplasm;macromolecular complex;protein complex;transcription factor complex		3D-structure;Activator;Alternativesplicing;Cellcycle;Completeproteome;DNA-binding;DNAdamage;DNArepair;Nucleus;Phosphoprotein;Polymorphism;Referenceproteome;Transcription;Transcriptionregulation		Q08050;A0A0D9SFF0	Q08050;A0A0D9SFF0	Forkhead box protein M1	FOXM1	>sp|Q08050|FOXM1_HUMAN Forkhead box protein M1 OS=Homo sapiens GN=FOXM1 PE=1 SV=3;>tr|A0A0D9SFF0|A0A0D9SFF0_HUMAN Forkhead box protein M1 OS=Homo sapiens GN=FOXM1 PE=1 SV=1
	G-protein coupled receptor activity;molecular transducer activity;nucleotide receptor activity;nucleotide receptor activity, G-protein coupled;purinergic nucleotide receptor activity;purinergic nucleotide receptor activity, G-protein coupled;purinergic receptor activity;receptor activity;signal transducer activity;signaling receptor activity;transmembrane signaling receptor activity		cell part;membrane;plasma membrane		Cellmembrane;Completeproteome;Disulfidebond;Glycoprotein;G-proteincoupledreceptor;Membrane;Polymorphism;Receptor;Referenceproteome;Transducer;Transmembrane;Transmembranehelix		Q9BXC1	Q9BXC1	Probable G-protein coupled receptor 174	GPR174	>sp|Q9BXC1|GP174_HUMAN Probable G-protein coupled receptor 174 OS=Homo sapiens GN=GPR174 PE=2 SV=1
	cation channel activity;cation transmembrane transporter activity;channel activity;channel regulator activity;gated channel activity;ion channel activity;ion transmembrane transporter activity;passive transmembrane transporter activity;potassium channel activity;potassium channel regulator activity;substrate-specific channel activity;substrate-specific transmembrane transporter activity;substrate…	biological regulation;blood circulation;cellular homeostasis;cellular ion homeostasis;cellular localization;cellular process;circulatory system process;homeostatic process;localization;multicellular organismal process;muscle contraction	cell part;intracellular membrane-bounded organelle;intracellular organelle;lysosome;macromolecular complex;organelle;protein complex;vacuole	Gastric acid secretion	Atrialfibrillation;Completeproteome;Diseasemutation;Glycoprotein;Ionchannel;Iontransport;LongQTsyndrome;Membrane;Polymorphism;Potassium;Potassiumchannel;Potassiumtransport;Referenceproteome;Transmembrane;Transmembranehelix;Transport;Voltage-gatedchannel		Q9Y6J6	Q9Y6J6	Potassium voltage-gated channel subfamily E member 2	KCNE2	>sp|Q9Y6J6|KCNE2_HUMAN Potassium voltage-gated channel subfamily E member 2 OS=Homo sapiens GN=KCNE2 PE=1 SV=1
		locomotion;response to chemical stimulus;response to external stimulus;response to stimulus	cell part;cell projection;neuron projection		Alternativesplicing;Cellprojection;Coiledcoil;Completeproteome;Developmentalprotein;Directproteinsequencing;Phosphoprotein;Referenceproteome		A0MZ66	A0MZ66	Shootin-1	KIAA1598	>sp|A0MZ66|SHOT1_HUMAN Shootin-1 OS=Homo sapiens GN=KIAA1598 PE=1 SV=4
	binding;cytokine receptor binding;death receptor binding;enzyme activator activity;enzyme regulator activity;GTPase regulator activity;guanyl-nucleotide exchange factor activity;kinase activator activity;kinase regulator activity;nucleoside-triphosphatase regulator activity;protein binding;protein kinase activator activity;protein kinase regulator activity;Rab guanyl-nucleotide exchange factor ac…	biological regulation;cell death;cellular metabolic process;cellular process;death;macromolecule metabolic process;macromolecule modification;metabolic process;phosphorus metabolic process;primary metabolic process;protein metabolic process;protein modification process;protein phosphorylation;regulation of cell cycle;regulation of protein modification process;response to stimulus;signal transduct…	cell part;cytoplasm;membrane;plasma membrane		Alternativesplicing;Apoptosis;Completeproteome;Cytoplasm;Guanine-nucleotidereleasingfactor;Membrane;Phosphoprotein;Polymorphism;Referenceproteome		Q8WXG6;A0A0A0MRB5;F8W8U2	Q8WXG6;A0A0A0MRB5;F8W8U2	MAP kinase-activating death domain protein	MADD	>sp|Q8WXG6|MADD_HUMAN MAP kinase-activating death domain protein OS=Homo sapiens GN=MADD PE=1 SV=2;>tr|A0A0A0MRB5|A0A0A0MRB5_HUMAN MAP kinase-activating death domain protein OS=Homo sapiens GN=MADD PE=1 SV=1;>tr|F8W8U2|F8W8U2_HUMAN MAP kinase-activating de
	binding;carbohydrate binding;catalytic activity;cation binding;hydrolase activity;hydrolase activity, acting on glycosyl bonds;hydrolase activity, hydrolyzing N-glycosyl compounds;hydrolase activity, hydrolyzing O-glycosyl compounds;ion binding;mannosidase activity;mannosyl-oligosaccharide 1,3-1,6-alpha-mannosidase activity;mannosyl-oligosaccharide mannosidase activity;metal ion binding;transitio…	alcohol metabolic process;anatomical structure development;carbohydrate metabolic process;cellular component organization;cellular metabolic process;cellular process;developmental process;embryo development;macromolecule metabolic process;macromolecule modification;metabolic process;mitochondrion organization;multicellular organismal process;oligosaccharide metabolic process;organelle organizatio…	cell part;membrane	N-Glycan biosynthesis;Various types of N-glycan biosynthesis	Completeproteome;Disulfidebond;Glycoprotein;Glycosidase;Golgiapparatus;Hydrolase;Membrane;Metal-binding;Phosphoprotein;Referenceproteome;Signal-anchor;Transmembrane;Transmembranehelix;Zinc		Q16706	Q16706	Alpha-mannosidase 2	MAN2A1	>sp|Q16706|MA2A1_HUMAN Alpha-mannosidase 2 OS=Homo sapiens GN=MAN2A1 PE=1 SV=2
							Q9HB66	Q9HB66		MKKS	>tr|Q9HB66|Q9HB66_HUMAN Alternative protein MKKS OS=Homo sapiens GN=MKKS PE=1 SV=1
	adenyl nucleotide binding;adenyl ribonucleotide binding;ATP binding;binding;catalytic activity;cation binding;ion binding;kinase activity;metal ion binding;nucleotide binding;phosphotransferase activity, alcohol group as acceptor;protein kinase activity;protein serine/threonine kinase activity;purine nucleotide binding;purine ribonucleoside triphosphate binding;purine ribonucleotide binding;ribon…	cell division;cellular component disassembly;cellular component organization;cellular membrane organization;cellular process;membrane organization	cell part;cytosol;intracellular membrane-bounded organelle;intracellular organelle;mitochondrion;nucleus;organelle		3D-structure;Acetylation;ATP-binding;Cellcycle;Celldivision;Coiledcoil;Completeproteome;Cytoplasm;Directproteinsequencing;Kinase;Magnesium;Metal-binding;Mitosis;Nucleotide-binding;Nucleus;Phosphoprotein;Polymorphism;Referenceproteome;Repeat;Serine/threonine-proteinkinase;Transferase	FACT-NEK9 complex	Q8TD19;G3V459	Q8TD19;G3V459	Serine/threonine-protein kinase Nek9	NEK9	>sp|Q8TD19|NEK9_HUMAN Serine/threonine-protein kinase Nek9 OS=Homo sapiens GN=NEK9 PE=1 SV=2;>tr|G3V459|G3V459_HUMAN Serine/threonine-protein kinase Nek9 OS=Homo sapiens GN=NEK9 PE=1 SV=1
	molecular transducer activity;signal transducer activity	biological regulation;biosynthetic process;cellular metabolic process;cellular nitrogen compound metabolic process;cellular process;macromolecule metabolic process;metabolic process;nitrogen compound metabolic process;nucleobase-containing compound metabolic process;primary metabolic process;rhythmic process;RNA metabolic process	cell part;cytoplasm;intracellular membrane-bounded organelle;intracellular organelle;nucleus;organelle	Circadian rhythm - fly;Circadian rhythm - mammal	Alternativesplicing;Biologicalrhythms;Completeproteome;Cytoplasm;Nucleus;Phosphoprotein;Polymorphism;Referenceproteome;Repeat;Transcription;Transcriptionregulation;Ublconjugation		P56645;A0A087WV69	P56645;A0A087WV69	Period circadian protein homolog 3	PER3	>sp|P56645|PER3_HUMAN Period circadian protein homolog 3 OS=Homo sapiens GN=PER3 PE=1 SV=4;>tr|A0A087WV69|A0A087WV69_HUMAN Period circadian protein homolog 3 OS=Homo sapiens GN=PER3 PE=1 SV=1
	6-phosphofructo-2-kinase activity;adenyl nucleotide binding;adenyl ribonucleotide binding;ATP binding;binding;carbohydrate kinase activity;carbohydrate phosphatase activity;catalytic activity;fructose-2,6-bisphosphate 2-phosphatase activity;hydrolase activity;hydrolase activity, acting on ester bonds;kinase activity;nucleotide binding;phosphatase activity;phosphofructokinase activity;phosphoric e…	alcohol metabolic process;biological regulation;carbohydrate metabolic process;catabolic process;cellular ketone metabolic process;cellular metabolic process;cellular process;generation of precursor metabolites and energy;metabolic process;organic acid metabolic process;primary metabolic process;regulation of transport;response to chemical stimulus;response to stimulus;small molecule metabolic pr…	cell part;cytosol	Fructose and mannose metabolism	Alternativesplicing;ATP-binding;Completeproteome;Hydrolase;Kinase;Multifunctionalenzyme;Nucleotide-binding;Phosphoprotein;Referenceproteome;Transferase		O60825;F6RAZ1;F6XNB3;A0A087X2H4;A0A087X278	O60825;F6RAZ1;F6XNB3;A0A087X2H4;A0A087X278	6-phosphofructo-2-kinase/fructose-2,6-bisphosphatase 2;6-phosphofructo-2-kinase;Fructose-2,6-bisphosphatase	PFKFB2	>sp|O60825|F262_HUMAN 6-phosphofructo-2-kinase/fructose-2,6-bisphosphatase 2 OS=Homo sapiens GN=PFKFB2 PE=1 SV=2;>tr|F6RAZ1|F6RAZ1_HUMAN 6-phosphofructo-2-kinase/fructose-2,6-bisphosphatase 2 (Fragment) OS=Homo sapiens GN=PFKFB2 PE=1 SV=1;>tr|F6XNB3|F6XNB3
	acid-amino acid ligase activity;androgen receptor binding;binding;catalytic activity;cation binding;DNA binding;hormone receptor binding;ion binding;ligase activity;ligase activity, forming carbon-nitrogen bonds;metal ion binding;nuclear hormone receptor binding;nucleic acid binding;protein binding;protein binding transcription factor activity;receptor binding;small conjugating protein ligase act…	biological regulation;biosynthetic process;cellular metabolic process;cellular nitrogen compound metabolic process;cellular process;macromolecule metabolic process;macromolecule modification;metabolic process;nitrogen compound metabolic process;nucleobase-containing compound metabolic process;primary metabolic process;protein metabolic process;protein modification by small protein conjugation or …	cell part;intracellular membrane-bounded organelle;intracellular organelle;nucleus;organelle	Hepatitis C;Jak-STAT signaling pathway;Pathways in cancer;Small cell lung cancer;Ubiquitin mediated proteolysis	3D-structure;Alternativesplicing;Completeproteome;DNA-binding;Ligase;Metal-binding;Nucleus;Phosphoprotein;Polymorphism;Referenceproteome;Transcription;Transcriptionregulation;Ublconjugation;Ublconjugationpathway;Zinc;Zinc-finger		K7ER97;O75928;A0A087WUY7;A0A0A0MS92;K7EJT4	K7ER97;O75928;A0A087WUY7;A0A0A0MS92;K7EJT4	E3 SUMO-protein ligase PIAS2	PIAS2	>tr|K7ER97|K7ER97_HUMAN E3 SUMO-protein ligase PIAS2 (Fragment) OS=Homo sapiens GN=PIAS2 PE=1 SV=1;>sp|O75928|PIAS2_HUMAN E3 SUMO-protein ligase PIAS2 OS=Homo sapiens GN=PIAS2 PE=1 SV=3;>tr|A0A087WUY7|A0A087WUY7_HUMAN E3 SUMO-protein ligase PIAS2 (Fragment
	catalytic activity;hydrolase activity	biosynthetic process;catabolic process;cellular lipid metabolic process;cellular metabolic process;cellular process;lipid metabolic process;metabolic process;primary metabolic process	cell part;cytosol;extracellular region		Completeproteome;Glycoprotein;Hydrolase;Immunity;Lipiddegradation;Lipidmetabolism;Polymorphism;Referenceproteome;Secreted;Signal		Q6P4A8	Q6P4A8	Phospholipase B-like 1	PLBD1	>sp|Q6P4A8|PLBL1_HUMAN Phospholipase B-like 1 OS=Homo sapiens GN=PLBD1 PE=1 SV=2
					Alternativesplicing;Coiledcoil;Completeproteome;Polymorphism;Referenceproteome		Q9H0J4;H7C0E3	Q9H0J4;H7C0E3	Glutamine-rich protein 2	QRICH2	>sp|Q9H0J4|QRIC2_HUMAN Glutamine-rich protein 2 OS=Homo sapiens GN=QRICH2 PE=1 SV=1;>tr|H7C0E3|H7C0E3_HUMAN Glutamine-rich protein 2 (Fragment) OS=Homo sapiens GN=QRICH2 PE=1 SV=1
	binding;catalytic activity;GTP binding;GTPase activity;guanyl nucleotide binding;guanyl ribonucleotide binding;hydrolase activity;hydrolase activity, acting on acid anhydrides;hydrolase activity, acting on acid anhydrides, in phosphorus-containing anhydrides;nucleoside-triphosphatase activity;nucleotide binding;purine nucleotide binding;purine ribonucleoside triphosphate binding;purine ribonucleo…	biological regulation;cellular metabolic process;cellular process;establishment of localization;macromolecule metabolic process;macromolecule modification;metabolic process;one-carbon metabolic process;peptidyl-amino acid modification;primary metabolic process;protein alkylation;protein metabolic process;protein modification process;protein transport;regulation of transport;response to stimulus;s…	cell part;cytoplasmic membrane-bounded vesicle;cytosol;intracellular membrane-bounded organelle;intracellular organelle;membrane;organelle;plasma membrane;vesicle	Tight junction	3D-structure;Cellmembrane;Completeproteome;GTP-binding;Lipoprotein;Membrane;Methylation;Nucleotide-binding;Phosphoprotein;Prenylation;Proteintransport;Referenceproteome;Transport		P20337	P20337	Ras-related protein Rab-3B	RAB3B	>sp|P20337|RAB3B_HUMAN Ras-related protein Rab-3B OS=Homo sapiens GN=RAB3B PE=1 SV=2
	binding;nucleic acid binding;nucleotide binding;RNA binding	biological regulation;biosynthetic process;cellular metabolic process;cellular nitrogen compound metabolic process;cellular process;macromolecule metabolic process;metabolic process;nitrogen compound metabolic process;nucleobase-containing compound metabolic process;primary metabolic process;RNA metabolic process;transcription elongation, DNA-dependent	cell part;intracellular membrane-bounded organelle;intracellular organelle;macromolecular complex;mitochondrion;nucleus;organelle;protein complex;transcription elongation factor complex		3D-structure;Coiledcoil;Completeproteome;Directproteinsequencing;Nucleus;Phosphoprotein;Referenceproteome;Repeat;Repressor;RNA-binding;Transcription;Transcriptionregulation;Ublconjugation	NELF complex (Negative elongation factor complex)	P18615;A0A0A0MSN9;A0A0A0MT02;E9PD43	P18615;A0A0A0MSN9;A0A0A0MT02;E9PD43	Negative elongation factor E	RDBP	>sp|P18615|NELFE_HUMAN Negative elongation factor E OS=Homo sapiens GN=NELFE PE=1 SV=3;>tr|A0A0A0MSN9|A0A0A0MSN9_HUMAN Negative elongation factor E (Fragment) OS=Homo sapiens GN=NELFE PE=1 SV=3;>tr|A0A0A0MT02|A0A0A0MT02_HUMAN Negative elongation factor E (
		biological regulation;cellular process;regulation of cell cycle;response to DNA damage stimulus;response to stimulus;response to stress	cell part;intracellular membrane-bounded organelle;intracellular organelle;nucleus;organelle	p53 signaling pathway	Alternativesplicing;Completeproteome;Nucleus;Phosphoprotein;Polymorphism;Referenceproteome		Q9Y6P5	Q9Y6P5	Sestrin-1	SESN1	>sp|Q9Y6P5|SESN1_HUMAN Sestrin-1 OS=Homo sapiens GN=SESN1 PE=1 SV=2
		rhythmic process			Biologicalrhythms;Completeproteome;Polymorphism;Referenceproteome;Repeat		Q9UH36;A0A087WYR1	Q9UH36;A0A087WYR1	SRR1-like protein	SRRD	>sp|Q9UH36|SRR1L_HUMAN SRR1-like protein OS=Homo sapiens GN=SRRD PE=2 SV=1;>tr|A0A087WYR1|A0A087WYR1_HUMAN SRR1-like protein OS=Homo sapiens GN=SRRD PE=1 SV=1
					Completeproteome;Referenceproteome;Repeat		P0DJG4	P0DJG4	Testicular haploid expressed gene protein-like	THEGL	>sp|P0DJG4|THEGL_HUMAN Testicular haploid expressed gene protein-like OS=Homo sapiens GN=THEGL PE=2 SV=1
	molecular transducer activity;signal transducer activity	biological regulation;cell activation;cell death;cellular process;death;immune system process;multi-organism process;regulation of protein modification process;response to biotic stimulus;response to chemical stimulus;response to stimulus;response to stress;signal transduction	cell part;cytosol;membrane	Chagas disease (American trypanosomiasis);Hepatitis C;Toll-like receptor signaling pathway	3D-structure;Antiviraldefense;Apoptosis;Completeproteome;Diseasemutation;Immunity;Inflammatoryresponse;Innateimmunity;Phosphoprotein;Polymorphism;Referenceproteome	TICAM1-TICAM2-TLR4 complex	Q8IUC6	Q8IUC6	TIR domain-containing adapter molecule 1	TICAM1	>sp|Q8IUC6|TCAM1_HUMAN TIR domain-containing adapter molecule 1 OS=Homo sapiens GN=TICAM1 PE=1 SV=1
	catalytic activity;disulfide oxidoreductase activity;electron carrier activity;intramolecular oxidoreductase activity;intramolecular oxidoreductase activity, interconverting keto- and enol-groups;intramolecular oxidoreductase activity, transposing S-S bonds;isomerase activity;oxidoreductase activity;oxidoreductase activity, acting on a sulfur group of donors;protein disulfide isomerase activity;p…	biological regulation;cellular homeostasis;cellular metabolic process;cellular process;glycerol ether metabolic process;homeostatic process;macromolecule metabolic process;metabolic process;primary metabolic process;protein folding;protein metabolic process;small molecule metabolic process	cell part;cell surface;membrane		Alternativesplicing;Completeproteome;Disulfidebond;Endoplasmicreticulum;Glycoprotein;Isomerase;Membrane;Polymorphism;Redox-activecenter;Referenceproteome;Signal;Transmembrane;Transmembranehelix		Q96JJ7	Q96JJ7	Protein disulfide-isomerase TMX3	TMX3	>sp|Q96JJ7|TMX3_HUMAN Protein disulfide-isomerase TMX3 OS=Homo sapiens GN=TMX3 PE=1 SV=2
	adenyl nucleotide binding;adenyl ribonucleotide binding;ATP binding;binding;calcium channel activity;catalytic activity;cation binding;cation channel activity;cation transmembrane transporter activity;channel activity;ion binding;ion channel activity;ion transmembrane transporter activity;kinase activity;metal ion binding;nucleotide binding;passive transmembrane transporter activity;phosphotransf…	biological adhesion;cell adhesion;cell death;cellular component organization;cellular metabolic process;cellular process;cytoskeleton organization;death;macromolecule metabolic process;macromolecule modification;metabolic process;organelle organization;phosphorus metabolic process;primary metabolic process;protein metabolic process;protein modification process;protein phosphorylation	cell part;cell projection;membrane;plasma membrane	Mineral absorption	Acetylation;Amyotrophiclateralsclerosis;ATP-binding;Calcium;Calciumchannel;Calciumtransport;Coiledcoil;Completeproteome;Ionchannel;Iontransport;Kinase;Membrane;Metal-binding;Neurodegeneration;Nucleotide-binding;Parkinsonism;Phosphoprotein;Polymorphism;Receptor;Referenceproteome;Serine/threonine-proteinkinase;Transferase;Transmembrane;Transmembranehelix;Transport;Zinc	Channel complex TRPM6-TRPM7	Q96QT4;H0YLN8	Q96QT4;H0YLN8	Transient receptor potential cation channel subfamily M member 7	TRPM7	>sp|Q96QT4|TRPM7_HUMAN Transient receptor potential cation channel subfamily M member 7 OS=Homo sapiens GN=TRPM7 PE=1 SV=1;>tr|H0YLN8|H0YLN8_HUMAN Transient receptor potential cation channel subfamily M member 7 OS=Homo sapiens GN=TRPM7 PE=1 SV=1
	binding;calcium ion binding;cation binding;ion binding;metal ion binding	interspecies interaction between organisms;multi-organism process	cell part;extracellular region		Completeproteome;Diseasemutation;Disulfidebond;Glycoprotein;Host-virusinteraction;Membrane;Mentalretardation;Referenceproteome;Transmembrane;Transmembranehelix		B4E171;B4DDG0;P41732	B4E171;B4DDG0;P41732	Tetraspanin-7	TSPAN7	>tr|B4E171|B4E171_HUMAN Tetraspanin OS=Homo sapiens PE=2 SV=1;>tr|B4DDG0|B4DDG0_HUMAN Tetraspanin OS=Homo sapiens GN=TSPAN7 PE=2 SV=1;>sp|P41732|TSN7_HUMAN Tetraspanin-7 OS=Homo sapiens GN=TSPAN7 PE=1 SV=2
	binding;cytokine activity;growth factor receptor binding;high molecular weight B cell growth factor receptor binding;protein binding;receptor binding	cell proliferation;cellular process;establishment of localization;exocytosis;secretion;transport;vesicle-mediated transport	cell part;cytoplasm;extracellular region		Coiledcoil;Completeproteome;Exocytosis;Phosphoprotein;Referenceproteome	TNF-alpha/NF-kappa B signaling complex 10	P40222	P40222	Alpha-taxilin	TXLNA	>sp|P40222|TXLNA_HUMAN Alpha-taxilin OS=Homo sapiens GN=TXLNA PE=1 SV=3
	acid-amino acid ligase activity;adenyl nucleotide binding;adenyl ribonucleotide binding;ATP binding;binding;catalytic activity;ligase activity;ligase activity, forming carbon-nitrogen bonds;nucleotide binding;purine nucleotide binding;purine ribonucleoside triphosphate binding;purine ribonucleotide binding;ribonucleotide binding;small conjugating protein ligase activity;ubiquitin-protein ligase a…	cellular metabolic process;cellular process;macromolecule metabolic process;macromolecule modification;metabolic process;primary metabolic process;protein metabolic process;protein modification by small protein conjugation or removal;protein modification process		Ubiquitin mediated proteolysis	ATP-binding;Completeproteome;Ligase;Nucleotide-binding;Phosphoprotein;Referenceproteome;Ublconjugationpathway		Q712K3	Q712K3	Ubiquitin-conjugating enzyme E2 R2	UBE2R2	>sp|Q712K3|UB2R2_HUMAN Ubiquitin-conjugating enzyme E2 R2 OS=Homo sapiens GN=UBE2R2 PE=1 SV=1
			cell part;cytosol;Golgi apparatus;intracellular membrane-bounded organelle;intracellular organelle;membrane;organelle		Acetylation;Alternativesplicing;Coiledcoil;Completeproteome;Cytoplasm;Endosome;Golgiapparatus;Membrane;Phosphoprotein;Polymorphism;Referenceproteome;Repeat;WDrepeat		Q5JSH3;H7BY83	Q5JSH3;H7BY83	WD repeat-containing protein 44	WDR44	>sp|Q5JSH3|WDR44_HUMAN WD repeat-containing protein 44 OS=Homo sapiens GN=WDR44 PE=1 SV=1;>tr|H7BY83|H7BY83_HUMAN WD repeat-containing protein 44 (Fragment) OS=Homo sapiens GN=WDR44 PE=1 SV=1
	binding;cation binding;DNA binding;ion binding;metal ion binding;nucleic acid binding;transition metal ion binding;zinc ion binding	biological regulation;biosynthetic process;cellular metabolic process;cellular nitrogen compound metabolic process;cellular process;macromolecule metabolic process;metabolic process;nitrogen compound metabolic process;nucleobase-containing compound metabolic process;primary metabolic process;RNA metabolic process	cell part;intracellular membrane-bounded organelle;intracellular organelle;nucleus;organelle		Completeproteome;DNA-binding;Metal-binding;Nucleus;Referenceproteome;Repeat;Transcription;Transcriptionregulation;Zinc;Zinc-finger		A8MWA4	A8MWA4	Putative zinc finger protein 705E	ZNF705E	>sp|A8MWA4|Z705E_HUMAN Putative zinc finger protein 705E OS=Homo sapiens GN=ZNF705E PE=3 SV=1
							A0A0C4DGH1	A0A0C4DGH1	Carboxylic ester hydrolase	CES4A	>tr|A0A0C4DGH1|A0A0C4DGH1_HUMAN Carboxylic ester hydrolase (Fragment) OS=Homo sapiens GN=CES4A PE=3 SV=1
