# Supplementary material for: Cluster-assembled zirconia substrates promote long-term differentiation and functioning of human islets of Langerhans
Source: Sci Rep. 2018 Jul 2;8:9979. doi: 10.1038/s41598-018-28019-3 (PMC6028636; doi:10.1038/s41598-018-28019-3)
Supplement: Supplementary file 4 — Table S3 [file 41598_2018_28019_MOESM4_ESM.xls]

## Sheet: M23_Zr15nmUP_only
welch Difference	GOMF name	GOBP slim name	GOCC slim name	KEGG name	Keywords	Corum	Protein IDs	Majority protein IDs	Protein names	Gene names	Fasta headers
0.451792	binding;carbon-oxygen lyase activity;catalytic activity;damaged DNA binding;DNA binding;DNA-(apurinic or apyrimidinic site) lyase activity;endonuclease activity;hydrolase activity;hydrolase activity, acting on ester bonds;iron-sulfur cluster binding;lyase activity;metal cluster binding;mRNA binding;nuclease activity;nucleic acid binding;RNA binding;structural constituent of ribosome;structural mo…	biological regulation;biosynthetic process;catabolic process;cellular component disassembly;cellular component organization;cellular metabolic process;cellular nitrogen compound metabolic process;cellular process;establishment of localization;macromolecule metabolic process;metabolic process;mRNA metabolic process;nitrogen compound metabolic process;nucleobase-containing compound metabolic proces…	cell part;cytoplasm;intracellular membrane-bounded organelle;intracellular non-membrane-bounded organelle;intracellular organelle;macromolecular complex;nucleus;organelle;ribonucleoprotein complex;ribosome;small ribosomal subunit	Ribosome	3D-structure;Acetylation;Completeproteome;Cytoplasm;Directproteinsequencing;Isopeptidebond;Phosphoprotein;Referenceproteome;Ribonucleoprotein;Ribosomalprotein;RNA-binding;Ublconjugation	40S ribosomal subunit, cytoplasmic;Ribosome, cytoplasmic	P23396;E9PL09;H0YEU2;E9PPU1;H0YCJ7;F2Z2S8;H0YF32;E9PK82;E9PJH4;E9PSF4;E9PQ96;E9PQX2;H0YES8	P23396;E9PL09;H0YEU2;E9PPU1;H0YCJ7;F2Z2S8;H0YF32	40S ribosomal protein S3	RPS3	>sp|P23396|RS3_HUMAN 40S ribosomal protein S3 OS=Homo sapiens GN=RPS3 PE=1 SV=2;>tr|E9PL09|E9PL09_HUMAN 40S ribosomal protein S3 OS=Homo sapiens GN=RPS3 PE=1 SV=1;>tr|H0YEU2|H0YEU2_HUMAN 40S ribosomal protein S3 (Fragment) OS=Homo sapiens GN=RPS3 PE=1 SV=1
0.472563	binding;carbohydrate binding;catalytic activity;glucose-6-phosphate isomerase activity;intramolecular oxidoreductase activity;intramolecular oxidoreductase activity, interconverting aldoses and ketoses;intramolecular transferase activity;isomerase activity;monosaccharide binding;sugar binding	alcohol metabolic process;anatomical structure formation involved in morphogenesis;behavior;biological regulation;biosynthetic process;carbohydrate metabolic process;catabolic process;cellular aldehyde metabolic process;cellular metabolic process;cellular process;developmental process;generation of precursor metabolites and energy;immune system process;metabolic process;multicellular organismal p…	cell part;cell projection;cytosol;extracellular space;intracellular membrane-bounded organelle;intracellular organelle;membrane;neuron projection;nucleus;organelle;plasma membrane	Amino sugar and nucleotide sugar metabolism;Glycolysis / Gluconeogenesis;Pentose phosphate pathway;Starch and sucrose metabolism	3D-structure;Acetylation;Alternativesplicing;Angiogenesis;Completeproteome;Cytokine;Cytoplasm;Directproteinsequencing;Diseasemutation;Gluconeogenesis;Glycolysis;Growthfactor;Hereditaryhemolyticanemia;Isomerase;Phosphoprotein;Polymorphism;Referenceproteome;Secreted;Ublconjugation		A0A0A0MTS2;P06744;K7EQ48;CON__Q3ZBD7;K7EPY4;K7ENA0;K7ERC6;K7EP41;K7ESF4;K7ELR7;K7ERK8;K7EIL4	A0A0A0MTS2;P06744;K7EQ48	Glucose-6-phosphate isomerase	GPI	>tr|A0A0A0MTS2|A0A0A0MTS2_HUMAN Glucose-6-phosphate isomerase (Fragment) OS=Homo sapiens GN=GPI PE=1 SV=1;>sp|P06744|G6PI_HUMAN Glucose-6-phosphate isomerase OS=Homo sapiens GN=GPI PE=1 SV=4;>tr|K7EQ48|K7EQ48_HUMAN Glucose-6-phosphate isomerase OS=Homo sap
0.588226	structural constituent of cytoskeleton;structural molecule activity	biological regulation;cellular component movement;cellular component organization;cellular process;immune system process;regulation of organelle organization;response to stimulus;response to stress	cell leading edge;cell part;cell projection;cytoskeleton;cytosol;endosome;Golgi apparatus;intracellular membrane-bounded organelle;intracellular non-membrane-bounded organelle;intracellular organelle;macromolecular complex;membrane;organelle;plasma membrane;protein complex	Bacterial invasion of epithelial cells;Fc gamma R-mediated phagocytosis;Pathogenic Escherichia coli infection;Regulation of actin cytoskeleton;Shigellosis	Acetylation;Actin-binding;Cellprojection;Completeproteome;Cytoplasm;Cytoskeleton;Directproteinsequencing;Referenceproteome	Arp2/3 protein complex	O15144;G5E9J0;C9JTV5;H7C3F9;G5E9S7	O15144	Actin-related protein 2/3 complex subunit 2	ARPC2	>sp|O15144|ARPC2_HUMAN Actin-related protein 2/3 complex subunit 2 OS=Homo sapiens GN=ARPC2 PE=1 SV=1
0.61143	adenyl nucleotide binding;adenyl ribonucleotide binding;ATP binding;binding;catalytic activity;cation binding;ion binding;kinase activity;metal ion binding;myosin light chain kinase activity;nucleotide binding;phosphotransferase activity, alcohol group as acceptor;protein kinase activity;protein serine/threonine kinase activity;purine nucleotide binding;purine ribonucleoside triphosphate binding;…	anatomical structure morphogenesis;biological regulation;cellular component assembly;cellular component organization;cellular process;developmental process;multicellular organismal process;muscle contraction;regulation of transport;response to abiotic stimulus;response to osmotic stress;response to stimulus;response to stress	cell part;cell projection;cytosol;membrane;plasma membrane	Calcium signaling pathway;Focal adhesion;Gastric acid secretion;Regulation of actin cytoskeleton;Vascular smooth muscle contraction	3D-structure;Acetylation;Actin-binding;Alternativeinitiation;Alternativesplicing;Aorticaneurysm;ATP-binding;Calcium;Calmodulin-binding;Cellprojection;Completeproteome;Cytoplasm;Cytoskeleton;Directproteinsequencing;Diseasemutation;Disulfidebond;Immunoglobulindomain;Kinase;Magnesium;Metal-binding;Nucleotide-binding;Phosphoprotein;Polymorphism;Referenceproteome;Repeat;Serine/threonine-proteinkinase;…		Q15746;D6R9C2	Q15746	Myosin light chain kinase, smooth muscle;Myosin light chain kinase, smooth muscle, deglutamylated form	MYLK	>sp|Q15746|MYLK_HUMAN Myosin light chain kinase, smooth muscle OS=Homo sapiens GN=MYLK PE=1 SV=4
0.643773	binding;lipid binding;nucleic acid binding;RNA binding	alcohol metabolic process;establishment of localization;lipid metabolic process;lipid transport;metabolic process;primary metabolic process;small molecule metabolic process;transport	cell part;cytoplasm;intracellular membrane-bounded organelle;intracellular organelle;macromolecular complex;membrane;nucleus;organelle;plasma membrane		3D-structure;Acetylation;Alternativesplicing;Cholesterolmetabolism;Completeproteome;Cytoplasm;Directproteinsequencing;HDL;Lipidmetabolism;Lipidtransport;Nucleus;Phosphoprotein;Polymorphism;Referenceproteome;Repeat;RNA-binding;Steroidmetabolism;Sterolmetabolism;Transport	DHX9-ADAR-vigilin-DNA-PK-Ku antigen complex;Vigilin-DNA-PK-Ku antigen complex	A0A024R4E5;Q00341;H0Y394;H7C0A4;C9JIZ1;C9J5E5;C9JZI8;C9JES8;C9JHZ8;C9JHS7;C9JK79;C9JT62;H7C2D1;C9JHN6;A0A0E3D6N3;C9JEJ8;C9JBS3;H7BZC3;C9JQ82;C9JMQ6;C9J739;C9JHS9	A0A024R4E5;Q00341;H0Y394	Vigilin	HDLBP	>tr|A0A024R4E5|A0A024R4E5_HUMAN High density lipoprotein binding protein (Vigilin), isoform CRA_a OS=Homo sapiens GN=HDLBP PE=1 SV=1;>sp|Q00341|VIGLN_HUMAN Vigilin OS=Homo sapiens GN=HDLBP PE=1 SV=2;>tr|H0Y394|H0Y394_HUMAN Vigilin (Fragment) OS=Homo sapien
0.664063	binding;carbohydrate binding;cytoskeletal protein binding;dynactin binding;dynein binding;enzyme binding;glycosaminoglycan binding;heparin binding;identical protein binding;microtubule binding;pattern binding;phospholipase binding;phosphoprotein binding;polysaccharide binding;protein binding;protein dimerization activity;protein homodimerization activity;tubulin binding	alcohol metabolic process;amine metabolic process;anatomical structure development;anatomical structure formation involved in morphogenesis;anatomical structure morphogenesis;behavior;biological regulation;catabolic process;cell communication;cell differentiation;cell division;cell motility;cell proliferation;cell-cell signaling;cellular component assembly;cellular component disassembly;cellular …	cell body;cell cortex;cell leading edge;cell part;cell projection;centrosome;cilium;cytoplasm;cytosol;intracellular non-membrane-bounded organelle;intracellular organelle;kinetochore;macromolecular complex;membrane;microtubule organizing center;neuronal cell body;nuclear envelope;organelle;protein complex;site of polarized growth;vesicle	Ether lipid metabolism	Acetylation;Alternativesplicing;Cellcycle;Celldivision;Coiledcoil;Completeproteome;Cytoplasm;Cytoskeleton;Developmentalprotein;Differentiation;Diseasemutation;Lipiddegradation;Lipidmetabolism;Lissencephaly;Membrane;Microtubule;Mitosis;Neurogenesis;Nucleus;Phosphoprotein;Referenceproteome;Repeat;Transport;WDrepeat		P43034;I3L3N5;I3L495	P43034	Platelet-activating factor acetylhydrolase IB subunit alpha	PAFAH1B1	>sp|P43034|LIS1_HUMAN Platelet-activating factor acetylhydrolase IB subunit alpha OS=Homo sapiens GN=PAFAH1B1 PE=1 SV=2
0.684973	structural constituent of cytoskeleton;structural molecule activity	biological regulation;cellular component movement;cellular component organization;cellular process;regulation of organelle organization	cell part;cytoplasm;cytoskeleton;intracellular non-membrane-bounded organelle;intracellular organelle;macromolecular complex;organelle;protein complex	Bacterial invasion of epithelial cells;Fc gamma R-mediated phagocytosis;Pathogenic Escherichia coli infection;Regulation of actin cytoskeleton;Shigellosis	Acetylation;Actin-binding;Completeproteome;Cytoplasm;Cytoskeleton;Directproteinsequencing;Phosphoprotein;Polymorphism;Referenceproteome;Repeat;WDrepeat	Arp2/3 protein complex	O15143;C9J6C8;C9JFG9;C9JQM8;C9JEY1;F8VXW2;C9J4Z7;C9K057;C9JBJ7;C9JTT6;F8WEB3;C9JM51	O15143	Actin-related protein 2/3 complex subunit 1B	ARPC1B	>sp|O15143|ARC1B_HUMAN Actin-related protein 2/3 complex subunit 1B OS=Homo sapiens GN=ARPC1B PE=1 SV=3
0.708745	binding;lipid binding		cell part;chromosome;intracellular membrane-bounded organelle;intracellular non-membrane-bounded organelle;intracellular organelle;nucleus;organelle	Protein processing in endoplasmic reticulum	3D-structure;Alternativesplicing;Chromosome;Completeproteome;Directproteinsequencing;Golgiapparatus;Lipid-binding;Nucleus;Phosphoprotein;Polymorphism;Referenceproteome		Q9UNZ2;F2Z2K0;R4GNE6	Q9UNZ2;F2Z2K0	NSFL1 cofactor p47	NSFL1C	>sp|Q9UNZ2|NSF1C_HUMAN NSFL1 cofactor p47 OS=Homo sapiens GN=NSFL1C PE=1 SV=2;>tr|F2Z2K0|F2Z2K0_HUMAN NSFL1 cofactor p47 OS=Homo sapiens GN=NSFL1C PE=1 SV=1
0.77566	adenyl nucleotide binding;adenyl ribonucleotide binding;ATP binding;binding;binding, bridging;catalytic activity;cis-trans isomerase activity;drug binding;FK506 binding;GTP binding;guanyl nucleotide binding;guanyl ribonucleotide binding;isomerase activity;macrolide binding;nucleotide binding;peptidyl-prolyl cis-trans isomerase activity;protein binding;protein binding, bridging;purine nucleotide b…	anatomical structure development;biological regulation;cellular component assembly;cellular component organization;cellular macromolecular complex assembly;cellular metabolic process;cellular process;developmental process;establishment of localization;ion transport;localization;macromolecular complex assembly;macromolecule metabolic process;macromolecule modification;metabolic process;peptidyl-am…	cell body;cell part;cytosol;intracellular membrane-bounded organelle;intracellular organelle;macromolecular complex;membrane;mitochondrion;neuronal cell body;nucleus;organelle;protein complex;site of polarized growth		3D-structure;Acetylation;Chaperone;Completeproteome;Cytoplasm;Cytoskeleton;Directproteinsequencing;Isomerase;Microtubule;Mitochondrion;Nucleus;Phosphoprotein;Polymorphism;Referenceproteome;Repeat;Rotamase;TPRrepeat		Q02790;F5H1U3;F5H120	Q02790	Peptidyl-prolyl cis-trans isomerase FKBP4;Peptidyl-prolyl cis-trans isomerase FKBP4, N-terminally processed	FKBP4	>sp|Q02790|FKBP4_HUMAN Peptidyl-prolyl cis-trans isomerase FKBP4 OS=Homo sapiens GN=FKBP4 PE=1 SV=3
0.92137		cellular process	cell part;membrane		3D-structure;Alternativesplicing;Completeproteome;Directproteinsequencing;Golgiapparatus;Lipoprotein;Membrane;Methylation;Myristate;Palmitate;Phosphoprotein;Polymorphism;Referenceproteome		Q9H8Y8	Q9H8Y8	Golgi reassembly-stacking protein 2	GORASP2	>sp|Q9H8Y8|GORS2_HUMAN Golgi reassembly-stacking protein 2 OS=Homo sapiens GN=GORASP2 PE=1 SV=3
0.956307	catalytic activity;intramolecular transferase activity;intramolecular transferase activity, phosphotransferases;isomerase activity;phosphomannomutase activity	alcohol metabolic process;biosynthetic process;carbohydrate metabolic process;cellular metabolic process;cellular nitrogen compound metabolic process;cellular process;macromolecule metabolic process;macromolecule modification;metabolic process;nitrogen compound metabolic process;nucleobase-containing compound metabolic process;nucleotide-sugar metabolic process;oligosaccharide metabolic process;p…	cell body;cell part;cytoplasm;cytosol;neuronal cell body	Amino sugar and nucleotide sugar metabolism;Fructose and mannose metabolism	3D-structure;Completeproteome;Congenitaldisorderofglycosylation;Cytoplasm;Diseasemutation;Isomerase;Polymorphism;Referenceproteome		O15305;H3BV55;H3BRM0;H3BPH4	O15305;H3BV55;H3BRM0	Phosphomannomutase 2	PMM2	>sp|O15305|PMM2_HUMAN Phosphomannomutase 2 OS=Homo sapiens GN=PMM2 PE=1 SV=1;>tr|H3BV55|H3BV55_HUMAN Phosphomannomutase OS=Homo sapiens GN=PMM2 PE=1 SV=1;>tr|H3BRM0|H3BRM0_HUMAN Phosphomannomutase OS=Homo sapiens GN=PMM2 PE=1 SV=1
0.980292	binding;DNA binding;nucleic acid binding;nucleotide binding;RNA binding;sequence-specific DNA binding;single-stranded DNA binding;single-stranded telomeric DNA binding;structure-specific DNA binding;telomeric DNA binding	biological regulation;cellular metabolic process;cellular nitrogen compound metabolic process;cellular process;establishment of localization;macromolecule metabolic process;metabolic process;mRNA metabolic process;mRNA processing;nitrogen compound metabolic process;nucleobase-containing compound metabolic process;nucleobase-containing compound transport;primary metabolic process;RNA metabolic pro…	cell part;cytoplasm;intracellular non-membrane-bounded organelle;intracellular organelle;macromolecular complex;nucleolus;nucleoplasm;organelle;ribonucleoprotein complex;spliceosomal complex		3D-structure;Acetylation;Alternativesplicing;Completeproteome;Cytoplasm;Directproteinsequencing;Methylation;mRNAprocessing;mRNAsplicing;Nucleus;Phosphoprotein;Referenceproteome;Repeat;Ribonucleoprotein;RNA-binding;Spliceosome	C complex spliceosome;p23 protein complex	P22626;A0A087WUI2	P22626;A0A087WUI2	Heterogeneous nuclear ribonucleoproteins A2/B1	HNRNPA2B1	>sp|P22626|ROA2_HUMAN Heterogeneous nuclear ribonucleoproteins A2/B1 OS=Homo sapiens GN=HNRNPA2B1 PE=1 SV=2;>tr|A0A087WUI2|A0A087WUI2_HUMAN Heterogeneous nuclear ribonucleoproteins A2/B1 OS=Homo sapiens GN=HNRNPA2B1 PE=1 SV=1
1.00973	binding;nucleic acid binding;nucleotide binding;RNA binding	cellular metabolic process;cellular nitrogen compound metabolic process;cellular process;macromolecule metabolic process;metabolic process;mRNA metabolic process;mRNA processing;nitrogen compound metabolic process;nucleobase-containing compound metabolic process;primary metabolic process;RNA metabolic process;RNA processing;RNA splicing	cell part;macromolecular complex;ribonucleoprotein complex;spliceosomal complex	Spliceosome	3D-structure;Acetylation;Alternativesplicing;Completeproteome;Directproteinsequencing;mRNAprocessing;mRNAsplicing;Nucleus;Phosphoprotein;Referenceproteome;Repeat;Ribonucleoprotein;RNA-binding;Spliceosome;Ublconjugation	C complex spliceosome;Large Drosha complex;Nop56p-associated pre-rRNA complex	A0A087X0X3;P52272;M0R2T0;M0R019;M0QYQ7;M0QZM1;M0R0N3;M0R0Y6;M0R2I7;M0QY96;M0QYL3	A0A087X0X3;P52272;M0R2T0;M0R019;M0QYQ7	Heterogeneous nuclear ribonucleoprotein M	HNRNPM	>tr|A0A087X0X3|A0A087X0X3_HUMAN Heterogeneous nuclear ribonucleoprotein M OS=Homo sapiens GN=HNRNPM PE=1 SV=1;>sp|P52272|HNRPM_HUMAN Heterogeneous nuclear ribonucleoprotein M OS=Homo sapiens GN=HNRNPM PE=1 SV=3;>tr|M0R2T0|M0R2T0_HUMAN Heterogeneous nuclear
1.06809	binding;cation binding;ion binding;metal ion binding;transition metal ion binding;zinc ion binding		cell part;cell surface;cytoplasm;cytoskeleton;intracellular membrane-bounded organelle;intracellular non-membrane-bounded organelle;intracellular organelle;nucleus;organelle		3D-structure;Alternativesplicing;Completeproteome;Cytoplasm;Cytoskeleton;LIMdomain;Metal-binding;Nucleus;Phosphoprotein;Referenceproteome;Zinc		Q96JY6;A0A087WVI1;B3KPU0;E5RGS7;H0YBP7;H7C1D1;C9JS55;A0A087WUQ1	Q96JY6;A0A087WVI1;B3KPU0;E5RGS7;H0YBP7	PDZ and LIM domain protein 2	PDLIM2	>sp|Q96JY6|PDLI2_HUMAN PDZ and LIM domain protein 2 OS=Homo sapiens GN=PDLIM2 PE=1 SV=1;>tr|A0A087WVI1|A0A087WVI1_HUMAN PDZ and LIM domain protein 2 OS=Homo sapiens GN=PDLIM2 PE=1 SV=1;>tr|B3KPU0|B3KPU0_HUMAN PDZ and LIM domain protein 2 OS=Homo sapiens GN
1.13187	acid-amino acid ligase activity;binding;catalytic activity;cation binding;ion binding;ligase activity;ligase activity, forming carbon-nitrogen bonds;metal ion binding;small conjugating protein ligase activity;transition metal ion binding;ubiquitin-protein ligase activity;zinc ion binding	biological regulation	cell part;cytoplasm		Completeproteome;Cytoplasm;Ligase;Metal-binding;Phosphoprotein;Referenceproteome;Repeat;Ublconjugation;Ublconjugationpathway;Zinc;Zinc-finger		Q9C040	Q9C040	Tripartite motif-containing protein 2	TRIM2	>sp|Q9C040|TRIM2_HUMAN Tripartite motif-containing protein 2 OS=Homo sapiens GN=TRIM2 PE=1 SV=1
1.14164	binding;cation binding;ion binding;metal ion binding;transition metal ion binding;zinc ion binding	cell differentiation;cellular process;developmental process;multicellular organismal development;multicellular organismal process	cell part;intracellular membrane-bounded organelle;intracellular organelle;nucleus;organelle		Completeproteome;Developmentalprotein;Differentiation;LIMdomain;Metal-binding;Nucleus;Referenceproteome;Repeat;Zinc		F8VW96;Q16527;F8VQR7	F8VW96;Q16527;F8VQR7	Cysteine and glycine-rich protein 2	CSRP2	>tr|F8VW96|F8VW96_HUMAN Cysteine and glycine-rich protein 2 OS=Homo sapiens GN=CSRP2 PE=1 SV=1;>sp|Q16527|CSRP2_HUMAN Cysteine and glycine-rich protein 2 OS=Homo sapiens GN=CSRP2 PE=1 SV=3;>tr|F8VQR7|F8VQR7_HUMAN Cysteine and glycine-rich protein 2 OS=Homo
1.19151	binding;DNA binding;double-stranded RNA binding;nucleic acid binding;RNA binding	biological regulation;biosynthetic process;cellular metabolic process;cellular nitrogen compound metabolic process;cellular process;macromolecule metabolic process;metabolic process;nitrogen compound metabolic process;nucleobase-containing compound metabolic process;primary metabolic process;RNA metabolic process	cell part;intracellular membrane-bounded organelle;intracellular non-membrane-bounded organelle;intracellular organelle;macromolecular complex;mitochondrion;nucleolus;nucleus;organelle;ribonucleoprotein complex		3D-structure;Acetylation;Alternativesplicing;Antiviraldefense;Completeproteome;Cytoplasm;Directproteinsequencing;DNA-binding;Methylation;Nucleus;Phosphoprotein;Polymorphism;Referenceproteome;Repeat;RNA-binding;Transcription;Transcriptionregulation	DGCR8 multiprotein complex;DGCR8-ILF3 complex;DNA-PK-Ku-eIF2-NF90-NF45 complex;Emerin complex 52;ILF3-XPO5 complex;Large Drosha complex;Nop56p-associated pre-rRNA complex	Q12906;K7EKJ9;K7EQR9;K7ER69;K7EJ09;K7ELV3;K7EM82;K7ENK6;K7ERM6	Q12906;K7EKJ9;K7EQR9	Interleukin enhancer-binding factor 3	ILF3	>sp|Q12906|ILF3_HUMAN Interleukin enhancer-binding factor 3 OS=Homo sapiens GN=ILF3 PE=1 SV=3;>tr|K7EKJ9|K7EKJ9_HUMAN Interleukin enhancer-binding factor 3 (Fragment) OS=Homo sapiens GN=ILF3 PE=1 SV=1;>tr|K7EQR9|K7EQR9_HUMAN Interleukin enhancer-binding fa
1.28438	catalytic activity;enzyme regulator activity;hydrolase activity;hydrolase activity, acting on acid anhydrides;hydrolase activity, acting on acid anhydrides, in phosphorus-containing anhydrides;motor activity;nitric-oxide synthase regulator activity;nucleoside-triphosphatase activity;pyrophosphatase activity	anatomical structure morphogenesis;biological regulation;biosynthetic process;cellular component organization;cellular metabolic process;cellular nitrogen compound metabolic process;cellular process;cytoskeleton organization;developmental process;establishment of localization;immune system process;interspecies interaction between organisms;macromolecule metabolic process;metabolic process;multice…	cell part;centrosome;cytosol;intracellular membrane-bounded organelle;intracellular non-membrane-bounded organelle;intracellular organelle;kinetochore;macromolecular complex;membrane;microtubule organizing center;mitochondrion;nucleus;organelle;plasma membrane;protein complex	Vasopressin-regulated water reabsorption	3D-structure;Acetylation;Activator;Apoptosis;Completeproteome;Cytoplasm;Cytoskeleton;Dynein;Host-virusinteraction;Microtubule;Mitochondrion;Motorprotein;Nucleus;Phosphoprotein;Referenceproteome;Transcription;Transcriptionregulation;Transport		P63167;F8VRV5;F8VXL2;F8VXI7	P63167;F8VRV5;F8VXL2;F8VXI7	Dynein light chain 1, cytoplasmic	DYNLL1	>sp|P63167|DYL1_HUMAN Dynein light chain 1, cytoplasmic OS=Homo sapiens GN=DYNLL1 PE=1 SV=1;>tr|F8VRV5|F8VRV5_HUMAN Dynein light chain 1, cytoplasmic OS=Homo sapiens GN=DYNLL1 PE=1 SV=1;>tr|F8VXL2|F8VXL2_HUMAN Dynein light chain 1, cytoplasmic OS=Homo sapi
1.3477	ATPase activity;catalytic activity;hydrolase activity;hydrolase activity, acting on acid anhydrides;hydrolase activity, acting on acid anhydrides, in phosphorus-containing anhydrides;nucleoside-triphosphatase activity;pyrophosphatase activity	biological regulation;catabolic process;cell death;cellular metabolic process;cellular nitrogen compound metabolic process;cellular process;death;immune system process;macromolecule metabolic process;macromolecule modification;metabolic process;mRNA metabolic process;nitrogen compound metabolic process;nucleobase-containing compound metabolic process;primary metabolic process;protein metabolic pr…	cell part;cytosol;macromolecular complex;nucleoplasm;protein complex	Proteasome	Completeproteome;Proteasome;Referenceproteome	PA700 complex;PA700-20S-PA28 complex	Q15008;C9J0E9;C9J7B7;H7C531	Q15008;C9J0E9	26S proteasome non-ATPase regulatory subunit 6	PSMD6	>sp|Q15008|PSMD6_HUMAN 26S proteasome non-ATPase regulatory subunit 6 OS=Homo sapiens GN=PSMD6 PE=1 SV=1;>tr|C9J0E9|C9J0E9_HUMAN 26S proteasome non-ATPase regulatory subunit 6 (Fragment) OS=Homo sapiens GN=PSMD6 PE=1 SV=1
1.42984	structural constituent of cytoskeleton;structural constituent of eye lens;structural molecule activity	anatomical structure development;biological regulation;cell death;cell development;cell differentiation;cellular component assembly;cellular component disassembly;cellular component movement;cellular component organization;cellular process;cytoskeleton organization;cytoskeleton-dependent intracellular transport;death;developmental process;establishment of localization;interspecies interaction bet…	cell leading edge;cell part;cell projection;cytoplasm;cytoskeleton;cytosol;extracellular organelle;intracellular membrane-bounded organelle;intracellular non-membrane-bounded organelle;intracellular organelle;macromolecular complex;membrane;microbody;mitochondrion;neuron projection;organelle;peroxisome;protein complex;synapse;vesicle	Amyotrophic lateral sclerosis (ALS)	3D-structure;Acetylation;Alternativesplicing;Amyotrophiclateralsclerosis;Coiledcoil;Completeproteome;Cytoplasm;Developmentalprotein;Differentiation;Directproteinsequencing;Diseasemutation;Glycoprotein;Host-virusinteraction;Intermediatefilament;Neurodegeneration;Neurogenesis;Nitration;Phosphoprotein;Polymorphism;Referenceproteome;Repeat		P08670;B0YJC4;B0YJC5;Q5JVS8;P41219;H7C5W5;P12036;P07197;E7ESP9;E7EMV2;Q16352;A0A087WYG8;F8W835	P08670;B0YJC4;B0YJC5	Vimentin	VIM	>sp|P08670|VIME_HUMAN Vimentin OS=Homo sapiens GN=VIM PE=1 SV=4;>tr|B0YJC4|B0YJC4_HUMAN Vimentin OS=Homo sapiens GN=VIM PE=1 SV=1;>tr|B0YJC5|B0YJC5_HUMAN Vimentin OS=Homo sapiens GN=VIM PE=1 SV=1
1.67751	binding;catalytic activity;cation binding;hydrolase activity;hydrolase activity, acting on ester bonds;ion binding;metal ion binding;phosphatase activity;phosphoprotein phosphatase activity;phosphoric ester hydrolase activity	anatomical structure development;biological regulation;cell junction organization;cell motility;cellular component assembly;cellular component movement;cellular component organization;cellular homeostasis;cellular process;developmental process;growth;homeostatic process;locomotion;macromolecule metabolic process;metabolic process;multicellular organismal process;response to stimulus;signal transd…	cell part;cytoplasm;cytoskeleton;intracellular non-membrane-bounded organelle;intracellular organelle;membrane;organelle;plasma membrane		3D-structure;Actin-binding;Alternativesplicing;Celljunction;Cellmembrane;Completeproteome;Cytoplasm;Cytoskeleton;Directproteinsequencing;Hydrolase;Membrane;Metal-binding;Phosphoprotein;Polymorphism;Proteinphosphatase;Referenceproteome;SH2domain;Zinc;Zinc-finger		Q9HBL0;E9PF55;E9PGF5;A0A087WWW7;H0Y4U1;E7ERH1;E7EMG1;C9JI43;Q63HR2;F8VV64;C9J8K5;C9JFT7	Q9HBL0;E9PF55;E9PGF5;A0A087WWW7;H0Y4U1	Tensin-1	TNS1	>sp|Q9HBL0|TENS1_HUMAN Tensin-1 OS=Homo sapiens GN=TNS1 PE=1 SV=2;>tr|E9PF55|E9PF55_HUMAN Tensin-1 OS=Homo sapiens GN=TNS1 PE=1 SV=1;>tr|E9PGF5|E9PGF5_HUMAN Tensin-1 OS=Homo sapiens GN=TNS1 PE=1 SV=1;>tr|A0A087WWW7|A0A087WWW7_HUMAN Tensin-1 OS=Homo sapiens
1.75607	structural molecule activity	anatomical structure morphogenesis;biological regulation;cell cycle;cell death;cellular process;death;developmental process;establishment of localization;Golgi vesicle transport;interspecies interaction between organisms;multi-organism process;protein transport;response to chemical stimulus;response to stimulus;signal transduction;transport;vesicle-mediated transport	cell part;cytoplasm;intracellular non-membrane-bounded organelle;intracellular organelle;macromolecular complex;nucleolus;organelle;protein complex		Acetylation;Cellcycle;Coiledcoil;Completeproteome;Cytoplasm;Directproteinsequencing;Diseasemutation;Glycoprotein;Host-virusinteraction;Intermediatefilament;Keratin;Nucleus;Phosphoprotein;Polymorphism;Referenceproteome		P05783;F8VZY9;CON__H-INV:HIT000015463	P05783;F8VZY9	Keratin, type I cytoskeletal 18	KRT18	>sp|P05783|K1C18_HUMAN Keratin, type I cytoskeletal 18 OS=Homo sapiens GN=KRT18 PE=1 SV=2;>tr|F8VZY9|F8VZY9_HUMAN Keratin, type I cytoskeletal 18 OS=Homo sapiens GN=KRT18 PE=1 SV=1
	binding;catalytic activity;cation binding;endopeptidase activity;hydrolase activity;ion binding;metal ion binding;metalloendopeptidase activity;metallopeptidase activity;peptidase activity;peptidase activity, acting on L-amino acid peptides;transition metal ion binding;zinc ion binding	macromolecule metabolic process;metabolic process;primary metabolic process;protein metabolic process;proteolysis	extracellular matrix;proteinaceous extracellular matrix		Alternativesplicing;Cleavageonpairofbasicresidues;Completeproteome;Disulfidebond;Extracellularmatrix;Glycoprotein;Hydrolase;Metal-binding;Metalloprotease;Polymorphism;Protease;Referenceproteome;Repeat;Secreted;Signal;Zinc;Zymogen		P59510;E9PBD5;G3V1X8;H0YHN3	P59510;E9PBD5;G3V1X8	A disintegrin and metalloproteinase with thrombospondin motifs 20	ADAMTS20	>sp|P59510|ATS20_HUMAN A disintegrin and metalloproteinase with thrombospondin motifs 20 OS=Homo sapiens GN=ADAMTS20 PE=2 SV=2;>tr|E9PBD5|E9PBD5_HUMAN A disintegrin and metalloproteinase with thrombospondin motifs 20 OS=Homo sapiens GN=ADAMTS20 PE=4 SV=2;>
	binding;DNA binding;nucleic acid binding;nucleotide binding;RNA binding;single-stranded DNA binding;structure-specific DNA binding	biosynthetic process;cellular metabolic process;cellular nitrogen compound metabolic process;cellular process;establishment of localization;interspecies interaction between organisms;macromolecule metabolic process;metabolic process;mRNA metabolic process;mRNA processing;multi-organism process;nitrogen compound metabolic process;nuclear transport;nucleobase-containing compound metabolic process;n…	cell part;cytosol;intracellular membrane-bounded organelle;intracellular organelle;macromolecular complex;nucleoplasm;nucleus;organelle;protein complex;ribonucleoprotein complex;spliceosomal complex;transcription export complex	mRNA surveillance pathway;RNA transport;Spliceosome	3D-structure;Acetylation;Chaperone;Completeproteome;Cytoplasm;Directproteinsequencing;Host-virusinteraction;Methylation;mRNAprocessing;mRNAsplicing;mRNAtransport;Nucleus;Phosphoprotein;Referenceproteome;RNA-binding;Spliceosome;Transport	C complex spliceosome;Exon junction complex;Spliceosome;Splicing-associated factors complex;TREX complex	E9PB61;Q86V81	E9PB61;Q86V81	THO complex subunit 4	ALYREF	>tr|E9PB61|E9PB61_HUMAN THO complex subunit 4 OS=Homo sapiens GN=ALYREF PE=1 SV=1;>sp|Q86V81|THOC4_HUMAN THO complex subunit 4 OS=Homo sapiens GN=ALYREF PE=1 SV=3
	antioxidant activity;beta-amyloid binding;binding;carbohydrate binding;cation binding;cholesterol transporter activity;enzyme activator activity;enzyme regulator activity;glycosaminoglycan binding;heparin binding;hydroxyapatite binding;identical protein binding;ion binding;lipid binding;lipid transporter activity;lipoprotein particle binding;lipoprotein particle receptor binding;low-density lipop…	aging;alcohol metabolic process;anatomical structure morphogenesis;biological regulation;biosynthetic process;catabolic process;cell communication;cell death;cell differentiation;cell-cell signaling;cellular component assembly;cellular component morphogenesis;cellular component organization;cellular homeostasis;cellular ion homeostasis;cellular lipid metabolic process;cellular membrane organizati…	cell body;cell part;cell projection;endosome;Golgi apparatus;intracellular membrane-bounded organelle;intracellular organelle;macromolecular complex;membrane;neuron projection;neuronal cell body;organelle;plasma membrane	Alzheimer's disease	3D-structure;Alzheimerdisease;Amyloidosis;Cholesterolmetabolism;Chylomicron;Completeproteome;Directproteinsequencing;Diseasemutation;Glycation;Glycoprotein;HDL;Heparin-binding;Hyperlipidemia;Lipidmetabolism;Lipidtransport;Neurodegeneration;Phosphoprotein;Polymorphism;Referenceproteome;Repeat;Secreted;Signal;Steroidmetabolism;Sterolmetabolism;Transport;VLDL		P02649	P02649	Apolipoprotein E	APOE	>sp|P02649|APOE_HUMAN Apolipoprotein E OS=Homo sapiens GN=APOE PE=1 SV=1
		biological regulation;cellular component organization;cellular metabolic process;cellular nitrogen compound metabolic process;cellular process;chromatin modification;chromatin organization;chromosome organization;DNA metabolic process;DNA repair;macromolecule metabolic process;macromolecule modification;metabolic process;nitrogen compound metabolic process;nucleobase-containing compound metabolic…	cell part;cytoplasm;macromolecular complex;protein complex		Acetylation;Alternativesplicing;Chromatinregulator;Completeproteome;Cytoplasm;DNAdamage;DNArepair;Nucleus;Phosphoprotein;Referenceproteome		Q9NWV8;J3KQS6;M0R2I2;M0R0I0;M0R193;M0R2K3;M0R2A4;M0R3F4;M0QY17	Q9NWV8;J3KQS6;M0R2I2;M0R0I0;M0R193;M0R2K3;M0R2A4;M0R3F4;M0QY17	BRISC and BRCA1-A complex member 1	BABAM1	>sp|Q9NWV8|BABA1_HUMAN BRISC and BRCA1-A complex member 1 OS=Homo sapiens GN=BABAM1 PE=1 SV=1;>tr|J3KQS6|J3KQS6_HUMAN BRISC and BRCA1-A complex member 1 OS=Homo sapiens GN=BABAM1 PE=1 SV=2;>tr|M0R2I2|M0R2I2_HUMAN BRISC and BRCA1-A complex member 1 (Fragmen
	structural constituent of cytoskeleton;structural constituent of eye lens;structural molecule activity	anatomical structure development;cell development;cell maturation;cellular component organization;cellular process;cytoskeleton organization;developmental maturation;developmental process;multicellular organismal process;neurological system process;organelle organization;response to stimulus	cell part;cytoplasm;macromolecular complex;membrane;plasma membrane;protein complex		Cataract;Coiledcoil;Completeproteome;Cytoplasm;Cytoskeleton;Diseasemutation;Eyelensprotein;Intermediatefilament;Membrane;Referenceproteome;Repeat;Sensorytransduction;Vision		Q13515	Q13515	Phakinin	BFSP2	>sp|Q13515|BFSP2_HUMAN Phakinin OS=Homo sapiens GN=BFSP2 PE=1 SV=1
			cell part		Completeproteome;Disulfidebond;Membrane;Polymorphism;Referenceproteome;Repeat;Transmembrane;Transmembranehelix		U5GXS0;Q5VYJ5	U5GXS0;Q5VYJ5	MAM and LDL-receptor class A domain-containing protein C10orf112	C10orf112	>tr|U5GXS0|U5GXS0_HUMAN MAM and LDL-receptor class A domain-containing protein 1 (Fragment) OS=Homo sapiens GN=MALRD1 PE=4 SV=1;>sp|Q5VYJ5|MALR1_HUMAN MAM and LDL-receptor class A domain-containing protein 1 OS=Homo sapiens GN=MALRD1 PE=3 SV=3
					Completeproteome;Polymorphism;Referenceproteome		Q96MH7;E9PBC3;H0YAD0	Q96MH7;E9PBC3;H0YAD0	Uncharacterized protein C5orf34	C5orf34	>sp|Q96MH7|CE034_HUMAN Uncharacterized protein C5orf34 OS=Homo sapiens GN=C5orf34 PE=2 SV=2;>tr|E9PBC3|E9PBC3_HUMAN Uncharacterized protein C5orf34 (Fragment) OS=Homo sapiens GN=C5orf34 PE=1 SV=1;>tr|H0YAD0|H0YAD0_HUMAN Uncharacterized protein C5orf34 (Fra
	binding;chromatin binding	biological regulation	cell part;intracellular membrane-bounded organelle;intracellular non-membrane-bounded organelle;intracellular organelle;nucleoplasm;nucleus;organelle		3D-structure;Completeproteome;Directproteinsequencing;Nucleus;Phosphoprotein;Referenceproteome;Repeat;Ublconjugation		P83916;J3KS05;B5MD17;K7ELA4;C9JWS9	P83916;J3KS05;B5MD17;K7ELA4	Chromobox protein homolog 1	CBX1	>sp|P83916|CBX1_HUMAN Chromobox protein homolog 1 OS=Homo sapiens GN=CBX1 PE=1 SV=1;>tr|J3KS05|J3KS05_HUMAN Chromobox protein homolog 1 (Fragment) OS=Homo sapiens GN=CBX1 PE=1 SV=5;>tr|B5MD17|B5MD17_HUMAN Chromobox protein homolog 1 (Fragment) OS=Homo sapi
	adenyl nucleotide binding;adenyl ribonucleotide binding;ATP binding;ATPase activity;ATPase activity, coupled;ATP-dependent helicase activity;binding;catalytic activity;helicase activity;hydrolase activity;hydrolase activity, acting on acid anhydrides;hydrolase activity, acting on acid anhydrides, in phosphorus-containing anhydrides;nucleic acid binding;nucleoside-triphosphatase activity;nucleotid…	biological regulation;establishment of localization;nuclear transport;nucleobase-containing compound transport;nucleocytoplasmic transport;protein transport;response to chemical stimulus;response to stimulus;transport	cell part;cytoplasm;macromolecular complex;membrane;nuclear pore;protein complex		3D-structure;Alternativesplicing;ATP-binding;Completeproteome;Cytoplasm;Helicase;Hydrolase;Membrane;mRNAtransport;Nuclearporecomplex;Nucleotide-binding;Nucleus;Polymorphism;Proteintransport;Referenceproteome;RNA-binding;Translocation;Transport		F6QDS0;Q9NUU7;H3BQK0;Q9UMR2;I3L0H8;I3L352;H3BN59;H3BMQ5;H3BTB3	F6QDS0;Q9NUU7;H3BQK0;Q9UMR2;I3L0H8;I3L352;H3BN59;H3BMQ5	ATP-dependent RNA helicase DDX19A;ATP-dependent RNA helicase DDX19B	DDX19A;DDX19B	>tr|F6QDS0|F6QDS0_HUMAN ATP-dependent RNA helicase DDX19A OS=Homo sapiens GN=DDX19A PE=1 SV=1;>sp|Q9NUU7|DD19A_HUMAN ATP-dependent RNA helicase DDX19A OS=Homo sapiens GN=DDX19A PE=1 SV=1;>tr|H3BQK0|H3BQK0_HUMAN ATP-dependent RNA helicase DDX19B OS=Homo sap
	adenyl nucleotide binding;adenyl ribonucleotide binding;ATP binding;ATPase activity;ATPase activity, coupled;ATP-dependent helicase activity;binding;catalytic activity;helicase activity;hydrolase activity;hydrolase activity, acting on acid anhydrides;hydrolase activity, acting on acid anhydrides, in phosphorus-containing anhydrides;nucleic acid binding;nucleoside-triphosphatase activity;nucleotid…	biosynthetic process;cellular metabolic process;cellular nitrogen compound metabolic process;cellular process;establishment of localization;macromolecule metabolic process;metabolic process;mRNA metabolic process;mRNA processing;nitrogen compound metabolic process;nuclear transport;nucleobase-containing compound metabolic process;nucleobase-containing compound transport;nucleocytoplasmic transpor…	cell part;macromolecular complex;nucleoplasm;ribonucleoprotein complex;spliceosomal complex	Spliceosome	Acetylation;ATP-binding;Completeproteome;Directproteinsequencing;Helicase;Hydrolase;mRNAprocessing;mRNAsplicing;Nucleotide-binding;Nucleus;Phosphoprotein;Polymorphism;Referenceproteome;Spliceosome	C complex spliceosome;CEN complex;Spliceosome	Q92620	Q92620	Pre-mRNA-splicing factor ATP-dependent RNA helicase PRP16	DHX38	>sp|Q92620|PRP16_HUMAN Pre-mRNA-splicing factor ATP-dependent RNA helicase PRP16 OS=Homo sapiens GN=DHX38 PE=1 SV=2
	catalytic activity;hydrolase activity;hydrolase activity, acting on acid anhydrides;hydrolase activity, acting on acid anhydrides, in phosphorus-containing anhydrides;microtubule motor activity;motor activity;nucleoside-triphosphatase activity;pyrophosphatase activity	cellular component movement;cellular process			Completeproteome;Referenceproteome		H9KV43	H9KV43		DNAH14	>tr|H9KV43|H9KV43_HUMAN Dynein heavy chain 14, axonemal (Fragment) OS=Homo sapiens GN=DNAH14 PE=4 SV=2
	active transmembrane transporter activity;adenyl nucleotide binding;adenyl ribonucleotide binding;ATP binding;ATPase activity;ATPase activity, coupled;ATPase activity, coupled to movement of substances;ATPase activity, coupled to transmembrane movement of substances;binding;calcium ion binding;catalytic activity;cation binding;cytoskeletal protein binding;hydrolase activity;hydrolase activity, ac…	anatomical structure morphogenesis;biological adhesion;biological regulation;cell adhesion;cell junction organization;cell motility;cellular component assembly;cellular component morphogenesis;cellular component movement;cellular component organization;cellular process;cytoskeleton organization;cytoskeleton-dependent intracellular transport;developmental process;establishment of localization;esta…	cell cortex;cell leading edge;cell part;cell projection;cytoplasm;cytoplasmic membrane-bounded vesicle;cytoskeleton;cytosol;intracellular membrane-bounded organelle;intracellular non-membrane-bounded organelle;intracellular organelle;macromolecular complex;membrane;neuron projection;nuclear envelope;nucleus;organelle;protein complex;vesicle		3D-structure;Actin-binding;Alternativepromoterusage;Alternativesplicing;Calcium;Celladhesion;Celljunction;Cellmembrane;Cellprojection;Coiledcoil;Completeproteome;Cytoplasm;Cytoskeleton;Endoplasmicreticulum;Intermediatefilament;Isopeptidebond;Lipoprotein;Membrane;Metal-binding;Microtubule;Muscleprotein;Neuropathy;Nucleus;Palmitate;Phosphoprotein;Polymorphism;Referenceproteome;Repeat;SH3domain;Tran…		Q03001;F8W9J4;E9PEB9;F6QMI7;E9PHM6;E7ERU0;E7ETB9;Q5T0V7	Q03001;F8W9J4;E9PEB9;F6QMI7;E9PHM6;E7ERU0;E7ETB9;Q5T0V7	Dystonin	DST	>sp|Q03001|DYST_HUMAN Dystonin OS=Homo sapiens GN=DST PE=1 SV=4;>tr|F8W9J4|F8W9J4_HUMAN Dystonin OS=Homo sapiens GN=DST PE=1 SV=1;>tr|E9PEB9|E9PEB9_HUMAN Dystonin OS=Homo sapiens GN=DST PE=1 SV=3;>tr|F6QMI7|F6QMI7_HUMAN Dystonin OS=Homo sapiens GN=DST PE=1
	binding;carboxylic acid binding;catalytic activity;cation binding;dioxygenase activity;ion binding;iron ion binding;L-ascorbic acid binding;metal ion binding;oxidoreductase activity;oxidoreductase activity, acting on paired donors, with incorporation or reduction of molecular oxygen;oxidoreductase activity, acting on paired donors, with incorporation or reduction of molecular oxygen, 2-oxoglutara…	amine metabolic process;anatomical structure development;anatomical structure formation involved in morphogenesis;anatomical structure morphogenesis;biological regulation;cellular amino acid metabolic process;cellular ketone metabolic process;cellular metabolic process;cellular nitrogen compound metabolic process;cellular process;developmental process;heterocycle metabolic process;homeostatic pro…	cell part;cytosol;intracellular membrane-bounded organelle;intracellular organelle;nucleus;organelle	Pathways in cancer;Renal cell carcinoma	3D-structure;Alternativesplicing;Completeproteome;Congenitalerythrocytosis;Cytoplasm;Dioxygenase;Diseasemutation;Iron;Metal-binding;Nucleus;Oxidoreductase;Phosphoprotein;Referenceproteome;S-nitrosylation;VitaminC;Zinc;Zinc-finger	HIF1A-OS9-EGLN1 complex	Q9GZT9	Q9GZT9	Egl nine homolog 1	EGLN1	>sp|Q9GZT9|EGLN1_HUMAN Egl nine homolog 1 OS=Homo sapiens GN=EGLN1 PE=1 SV=1
	binding;nucleic acid binding;nucleotide binding;RNA binding;translation factor activity, nucleic acid binding;translation initiation factor activity	biological regulation;catabolic process;cellular metabolic process;cellular nitrogen compound metabolic process;cellular process;macromolecule metabolic process;metabolic process;mRNA metabolic process;mRNA processing;nitrogen compound metabolic process;nucleobase-containing compound metabolic process;primary metabolic process;regulation of translation;response to chemical stimulus;response to en…	cell part;cytosol;macromolecular complex;protein complex	mTOR signaling pathway;RNA transport	3D-structure;Acetylation;Completeproteome;Directproteinsequencing;Initiationfactor;Phosphoprotein;Polymorphism;Proteinbiosynthesis;Referenceproteome;RNA-binding		E7EX17;P23588;F8VX11	E7EX17;P23588;F8VX11	Eukaryotic translation initiation factor 4B	EIF4B	>tr|E7EX17|E7EX17_HUMAN Eukaryotic translation initiation factor 4B OS=Homo sapiens GN=EIF4B PE=1 SV=1;>sp|P23588|IF4B_HUMAN Eukaryotic translation initiation factor 4B OS=Homo sapiens GN=EIF4B PE=1 SV=2;>tr|F8VX11|F8VX11_HUMAN Eukaryotic translation initi
	structural molecule activity		cell part;cytoplasm;cytoskeleton;intracellular non-membrane-bounded organelle;intracellular organelle;organelle		Coiledcoil;Completeproteome;Cytoplasm;Cytoskeleton;Directproteinsequencing;Phosphoprotein;Referenceproteome;Repeat		P58107;A0A087X1U6;A0A075B730	P58107;A0A087X1U6;A0A075B730	Epiplakin	EPPK1	>sp|P58107|EPIPL_HUMAN Epiplakin OS=Homo sapiens GN=EPPK1 PE=1 SV=2;>tr|A0A087X1U6|A0A087X1U6_HUMAN Epiplakin OS=Homo sapiens GN=EPPK1 PE=1 SV=1;>tr|A0A075B730|A0A075B730_HUMAN Epiplakin OS=Homo sapiens GN=EPPK1 PE=1 SV=2
		cellular process;endosome transport;establishment of localization;transport;vesicle-mediated transport	cell part;endosome;intracellular membrane-bounded organelle;intracellular organelle;macromolecular complex;membrane;organelle;plasma membrane;protein complex		Alternativesplicing;Cellmembrane;Completeproteome;Endosome;Membrane;Phosphoprotein;Referenceproteome;Transport		A0A096LPC5;A0A0A0MR88;Q641Q2;Q9Y4E1;E7ESD2;A0A087WYF6;J3KP36;F8W7U3;Q5T1D7	A0A096LPC5;A0A0A0MR88;Q641Q2;Q9Y4E1;E7ESD2;A0A087WYF6;J3KP36;F8W7U3;Q5T1D7	WASH complex subunit FAM21A;WASH complex subunit FAM21C	FAM21A;FAM21C	>tr|A0A096LPC5|A0A096LPC5_HUMAN WASH complex subunit FAM21C OS=Homo sapiens GN=FAM21C PE=1 SV=1;>tr|A0A0A0MR88|A0A0A0MR88_HUMAN WASH complex subunit FAM21C OS=Homo sapiens GN=FAM21C PE=1 SV=1;>sp|Q641Q2|FA21A_HUMAN WASH complex subunit FAM21A OS=Homo sapie
		biological regulation;cellular component organization;cellular membrane organization;cellular metabolic process;cellular process;endocytosis;establishment of localization;macromolecule metabolic process;membrane invagination;membrane organization;metabolic process;primary metabolic process;protein folding;protein metabolic process;transport;vesicle-mediated transport	cell part;cell projection;endosome;intracellular membrane-bounded organelle;intracellular organelle;macromolecular complex;neuron projection;organelle;protein complex;site of polarized growth		Acetylation;Actin-binding;Alternativesplicing;Cellprojection;Coiledcoil;Completeproteome;Cytoplasm;Endocytosis;Endosome;Phosphoprotein;Polymorphism;Referenceproteome;Transport		A0A0A0MT60;Q5T1M5	A0A0A0MT60;Q5T1M5	FK506-binding protein 15	FKBP15	>tr|A0A0A0MT60|A0A0A0MT60_HUMAN Peptidyl-prolyl cis-trans isomerase (Fragment) OS=Homo sapiens GN=FKBP15 PE=1 SV=1;>sp|Q5T1M5|FKB15_HUMAN FK506-binding protein 15 OS=Homo sapiens GN=FKBP15 PE=1 SV=2
	binding;lipid binding	autophagy;biological regulation;catabolic process;cellular component movement;cellular component organization;cellular localization;cellular membrane organization;cellular metabolic process;cellular process;endocytosis;establishment of localization;localization;membrane invagination;membrane organization;metabolic process;organelle localization;organelle organization;transport;vesicle organizatio…	cell cortex;cell part;cytoplasmic membrane-bounded vesicle;cytoskeleton;intracellular membrane-bounded organelle;intracellular non-membrane-bounded organelle;intracellular organelle;membrane;organelle;plasma membrane;vesicle		Alternativesplicing;Autophagy;Cellmembrane;Coiledcoil;Completeproteome;Cytoplasm;Cytoplasmicvesicle;Cytoskeleton;Endocytosis;Lipid-binding;Membrane;Phosphoprotein;Referenceproteome;SH3domain		S4R347;Q5T0N5;A0A075B6Q2	S4R347;Q5T0N5;A0A075B6Q2	Formin-binding protein 1-like	FNBP1L	>tr|S4R347|S4R347_HUMAN Formin-binding protein 1-like OS=Homo sapiens GN=FNBP1L PE=1 SV=1;>sp|Q5T0N5|FBP1L_HUMAN Formin-binding protein 1-like OS=Homo sapiens GN=FNBP1L PE=1 SV=3;>tr|A0A075B6Q2|A0A075B6Q2_HUMAN Formin-binding protein 1-like (Fragment) OS=H
	binding;G-quadruplex RNA binding;mRNA 3'-UTR binding;mRNA binding;nucleic acid binding;RNA binding	anatomical structure development;biological regulation;cell death;cell differentiation;cellular process;death;developmental process;regulation of translation	cell part;cytoplasm;intracellular non-membrane-bounded organelle;intracellular organelle;macromolecular complex;nucleolus;organelle;polysome;ribonucleoprotein complex		3D-structure;Acetylation;Alternativesplicing;Completeproteome;Cytoplasm;Developmentalprotein;Differentiation;Directproteinsequencing;Myogenesis;Phosphoprotein;Polymorphism;Referenceproteome;Repeat;RNA-binding	AGO2-FXR1-TNF(alpha)ARE-RNP complex	P51114;B4DXZ6;E9PFF5;E7EU85	P51114;B4DXZ6;E9PFF5;E7EU85	Fragile X mental retardation syndrome-related protein 1	FXR1	>sp|P51114|FXR1_HUMAN Fragile X mental retardation syndrome-related protein 1 OS=Homo sapiens GN=FXR1 PE=1 SV=3;>tr|B4DXZ6|B4DXZ6_HUMAN Fragile X mental retardation syndrome-related protein 1 OS=Homo sapiens GN=FXR1 PE=1 SV=1;>tr|E9PFF5|E9PFF5_HUMAN Fragil
	anion channel activity;anion transmembrane transporter activity;channel activity;chloride channel activity;extracellular ligand-gated ion channel activity;GABA receptor activity;GABA-A receptor activity;gated channel activity;ion channel activity;ion transmembrane transporter activity;ligand-gated channel activity;ligand-gated ion channel activity;molecular transducer activity;passive transmembra…	biological regulation;cell communication;cell-cell signaling;cellular process;establishment of localization;ion transport;response to stimulus;signal transduction;signaling;transmembrane transport;transport	cell part;macromolecular complex;membrane;plasma membrane;protein complex		Celljunction;Cellmembrane;Chloride;Chloridechannel;Completeproteome;Disulfidebond;Glycoprotein;Ionchannel;Iontransport;Membrane;Postsynapticcellmembrane;Referenceproteome;Signal;Synapse;Transmembrane;Transmembranehelix;Transport		A8MPY1	A8MPY1	Gamma-aminobutyric acid receptor subunit rho-3	GABRR3	>sp|A8MPY1|GBRR3_HUMAN Gamma-aminobutyric acid receptor subunit rho-3 OS=Homo sapiens GN=GABRR3 PE=3 SV=2
	adenyl nucleotide binding;adenyl ribonucleotide binding;ATP binding;binding;catalytic activity;guanylate kinase activity;kinase activity;nucleobase-containing compound kinase activity;nucleotide binding;nucleotide kinase activity;phosphotransferase activity, phosphate group as acceptor;purine nucleotide binding;purine ribonucleoside triphosphate binding;purine ribonucleotide binding;ribonucleotid…	cellular metabolic process;cellular nitrogen compound metabolic process;cellular process;drug metabolic process;heterocycle metabolic process;metabolic process;nitrogen compound metabolic process;nucleobase-containing compound metabolic process;nucleobase-containing small molecule interconversion;nucleobase-containing small molecule metabolic process;nucleotide metabolic process;primary metabolic…	cell part;cytosol	Purine metabolism	Alternativesplicing;ATP-binding;Completeproteome;Kinase;Nucleotide-binding;Phosphoprotein;Referenceproteome;Transferase		B1ANH2;B1ANH6;B1ANG9;B1ANH0;B1ANH5;Q16774;B1ANH3	B1ANH2;B1ANH6;B1ANG9;B1ANH0;B1ANH5;Q16774;B1ANH3	Guanylate kinase	GUK1	>tr|B1ANH2|B1ANH2_HUMAN Guanylate kinase (Fragment) OS=Homo sapiens GN=GUK1 PE=1 SV=1;>tr|B1ANH6|B1ANH6_HUMAN Guanylate kinase OS=Homo sapiens GN=GUK1 PE=1 SV=1;>tr|B1ANG9|B1ANG9_HUMAN Guanylate kinase OS=Homo sapiens GN=GUK1 PE=1 SV=2;>tr|B1ANH0|B1ANH0_HU
	binding;DNA binding;nucleic acid binding	biological regulation;cell motility;cellular component assembly;cellular component movement;cellular component organization;cellular macromolecular complex assembly;cellular process;chromatin organization;chromosome organization;immune system process;locomotion;macromolecular complex assembly;macromolecule metabolic process;metabolic process;multi-organism process;organelle organization;primary m…	cell part;intracellular membrane-bounded organelle;intracellular organelle;macromolecular complex;nucleosome;nucleus;organelle	Systemic lupus erythematosus	3D-structure;Acetylation;Antibiotic;Antimicrobial;Chromosome;Completeproteome;Directproteinsequencing;DNA-binding;Glycoprotein;Isopeptidebond;Methylation;Nucleosomecore;Nucleus;Phosphoprotein;Referenceproteome;Ublconjugation	H2AX complex I;H2AX complex II;H2AX complex, isolated from cells without IR exposure	P06899;P23527;P33778;Q16778;Q8N257;Q6DRA6;Q96A08	P06899;P23527;P33778;Q16778;Q8N257	Histone H2B type 1-J;Histone H2B type 1-O;Histone H2B type 1-B;Histone H2B type 2-E;Histone H2B type 3-B	HIST1H2BJ;HIST1H2BO;HIST1H2BB;HIST2H2BE;HIST3H2BB	>sp|P06899|H2B1J_HUMAN Histone H2B type 1-J OS=Homo sapiens GN=HIST1H2BJ PE=1 SV=3;>sp|P23527|H2B1O_HUMAN Histone H2B type 1-O OS=Homo sapiens GN=HIST1H2BO PE=1 SV=3;>sp|P33778|H2B1B_HUMAN Histone H2B type 1-B OS=Homo sapiens GN=HIST1H2BB PE=1 SV=2;>sp|Q16
	binding;DNA binding;nucleic acid binding	biological regulation;cellular component assembly;cellular component organization;cellular macromolecular complex assembly;cellular process;chromatin organization;chromosome organization;coagulation;macromolecular complex assembly;multicellular organismal process;organelle organization;regulation of body fluid levels	cell part;extracellular region;macromolecular complex;nucleoplasm;nucleosome	Systemic lupus erythematosus	3D-structure;Acetylation;Chromosome;Citrullination;Completeproteome;Directproteinsequencing;DNA-binding;Methylation;Nucleosomecore;Nucleus;Phosphoprotein;Referenceproteome;Ublconjugation	ASF1-histone containing complex;ASF1-interacting protein complex;Emerin complex 24;Emerin complex 32;Emerin regulatory complex;Histone H3.1 complex;MASH1 promoter-coactivator complex;TLE-Histone H3 complex	P68431	P68431	Histone H3.1	HIST1H3A	>sp|P68431|H31_HUMAN Histone H3.1 OS=Homo sapiens GN=HIST1H3A PE=1 SV=2
	binding;chemoattractant activity;damaged DNA binding;DNA bending activity;DNA binding;double-stranded DNA binding;nucleic acid binding;nucleic acid binding transcription factor activity;protein binding;RAGE receptor binding;receptor binding;regulatory region DNA binding;regulatory region nucleic acid binding;sequence-specific DNA binding transcription factor activity;single-stranded DNA binding;s…	anatomical structure development;biological regulation;catabolic process;cell motility;cellular component assembly;cellular component movement;cellular component organization;cellular macromolecular complex assembly;cellular metabolic process;cellular nitrogen compound metabolic process;cellular process;chromatin organization;chromosome organization;developmental process;DNA ligation;DNA metaboli…	cell part;chromosome;extracellular space;intracellular membrane-bounded organelle;intracellular non-membrane-bounded organelle;intracellular organelle;macromolecular complex;nucleoplasm;nucleus;organelle;protein complex		Acetylation;Chromosome;Completeproteome;DNA-binding;Nucleus;Phosphoprotein;Referenceproteome;Repeat	HMGB1-HMGB2-HSC70-ERP60-GAPDH complex	P26583;D6R9A6	P26583;D6R9A6	High mobility group protein B2	HMGB2	>sp|P26583|HMGB2_HUMAN High mobility group protein B2 OS=Homo sapiens GN=HMGB2 PE=1 SV=2;>tr|D6R9A6|D6R9A6_HUMAN High mobility group protein B2 (Fragment) OS=Homo sapiens GN=HMGB2 PE=1 SV=1
		biological regulation;biosynthetic process;cell death;cellular metabolic process;cellular nitrogen compound metabolic process;cellular process;death;macromolecule metabolic process;metabolic process;nitrogen compound metabolic process;nucleobase-containing compound metabolic process;primary metabolic process;regulation of cell cycle;regulation of mitotic cell cycle;RNA metabolic process	cell part;intracellular membrane-bounded organelle;intracellular organelle;mitochondrion;organelle		3D-structure;Alternativesplicing;ANKrepeat;Apoptosis;Coiledcoil;Completeproteome;Cytoplasm;Mitochondrion;Phosphoprotein;Polymorphism;Referenceproteome;Repeat;Transcription;Transcriptionregulation		Q63ZY3;K7ERU2	Q63ZY3;K7ERU2	KN motif and ankyrin repeat domain-containing protein 2	KANK2	>sp|Q63ZY3|KANK2_HUMAN KN motif and ankyrin repeat domain-containing protein 2 OS=Homo sapiens GN=KANK2 PE=1 SV=1;>tr|K7ERU2|K7ERU2_HUMAN KN motif and ankyrin repeat domain-containing protein 2 (Fragment) OS=Homo sapiens GN=KANK2 PE=1 SV=1
	catalytic activity;hydrolase activity;hydrolase activity, acting on acid anhydrides;hydrolase activity, acting on acid anhydrides, in phosphorus-containing anhydrides;microtubule motor activity;motor activity;nucleoside-triphosphatase activity;pyrophosphatase activity		cell part;cytoplasm;macromolecular complex;protein complex		Alternativesplicing;Coiledcoil;Completeproteome;Cytoplasm;Cytoskeleton;Microtubule;Motorprotein;Phosphoprotein;Polymorphism;Referenceproteome;Repeat;TPRrepeat		Q9NSK0;C9J8T5;C9JZE5	Q9NSK0;C9J8T5;C9JZE5	Kinesin light chain 4	KLC4	>sp|Q9NSK0|KLC4_HUMAN Kinesin light chain 4 OS=Homo sapiens GN=KLC4 PE=1 SV=3;>tr|C9J8T5|C9J8T5_HUMAN Kinesin light chain 4 (Fragment) OS=Homo sapiens GN=KLC4 PE=1 SV=2;>tr|C9JZE5|C9JZE5_HUMAN Kinesin light chain 4 (Fragment) OS=Homo sapiens GN=KLC4 PE=1 S
					Completeproteome;Referenceproteome		Q14657	Q14657	L antigen family member 3	LAGE3	>sp|Q14657|LAGE3_HUMAN EKC/KEOPS complex subunit LAGE3 OS=Homo sapiens GN=LAGE3 PE=1 SV=2
	catalytic activity;ceramidase activity;glycosylceramidase activity;hydrolase activity;hydrolase activity, acting on carbon-nitrogen (but not peptide) bonds;hydrolase activity, acting on carbon-nitrogen (but not peptide) bonds, in linear amides;hydrolase activity, acting on glycosyl bonds;hydrolase activity, hydrolyzing O-glycosyl compounds;lactase activity	carbohydrate metabolic process;digestion;metabolic process;multicellular organismal process;primary metabolic process;small molecule metabolic process	cell part	Carbohydrate digestion and absorption;Galactose metabolism	Cellmembrane;Completeproteome;Diseasemutation;Glycosidase;Hydrolase;Membrane;Multifunctionalenzyme;Polymorphism;Referenceproteome;Repeat;Signal;Transmembrane;Transmembranehelix;Zymogen		P09848;H0Y4E4	P09848;H0Y4E4	Lactase-phlorizin hydrolase;Lactase;Phlorizin hydrolase	LCT	>sp|P09848|LPH_HUMAN Lactase-phlorizin hydrolase OS=Homo sapiens GN=LCT PE=1 SV=3;>tr|H0Y4E4|H0Y4E4_HUMAN Lactase-phlorizin hydrolase (Fragment) OS=Homo sapiens GN=LCT PE=1 SV=1
			cell part		Completeproteome;Disulfidebond;Glycoprotein;Immunoglobulindomain;Leucine-richrepeat;Membrane;Polymorphism;Referenceproteome;Repeat;Signal;Transmembrane;Transmembranehelix		A6NDA9	A6NDA9	Leucine-rich repeat, immunoglobulin-like domain and transmembrane domain-containing protein 2	LRIT2	>sp|A6NDA9|LRIT2_HUMAN Leucine-rich repeat, immunoglobulin-like domain and transmembrane domain-containing protein 2 OS=Homo sapiens GN=LRIT2 PE=2 SV=1
					Alternativesplicing;Completeproteome;Leucine-richrepeat;Polymorphism;Referenceproteome;Repeat		Q6ZNQ3	Q6ZNQ3	Leucine-rich repeat-containing protein 69	LRRC69	>sp|Q6ZNQ3|LRC69_HUMAN Leucine-rich repeat-containing protein 69 OS=Homo sapiens GN=LRRC69 PE=2 SV=2
	nucleic acid binding transcription factor activity;sequence-specific DNA binding transcription factor activity	anatomical structure morphogenesis;developmental process			Completeproteome;Kelchrepeat;Referenceproteome;Repeat		Q8N653;H7C0X1;F8WB67;F8WCB6	Q8N653;H7C0X1;F8WB67;F8WCB6	Leucine-zipper-like transcriptional regulator 1	LZTR1	>sp|Q8N653|LZTR1_HUMAN Leucine-zipper-like transcriptional regulator 1 OS=Homo sapiens GN=LZTR1 PE=1 SV=2;>tr|H7C0X1|H7C0X1_HUMAN Leucine-zipper-like transcriptional regulator 1 (Fragment) OS=Homo sapiens GN=LZTR1 PE=4 SV=1;>tr|F8WB67|F8WB67_HUMAN Leucine-
		behavior;cell differentiation;cellular process;developmental process;establishment of localization;ion transport;response to stimulus;transport	cell part;cytoplasm;membrane;plasma membrane		Alternativesplicing;Completeproteome;Ionchannel;Iontransport;Membrane;Referenceproteome;Transmembrane;Transmembranehelix;Transport		Q8TDD5	Q8TDD5	Mucolipin-3	MCOLN3	>sp|Q8TDD5|MCLN3_HUMAN Mucolipin-3 OS=Homo sapiens GN=MCOLN3 PE=2 SV=1
	catalytic activity;hydrolase activity;hydrolase activity, acting on ester bonds;phosphatase activity;phosphoprotein phosphatase activity;phosphoric ester hydrolase activity;protein tyrosine phosphatase activity	cellular metabolic process;cellular process;macromolecule metabolic process;macromolecule modification;metabolic process;phosphorus metabolic process;primary metabolic process;protein dephosphorylation;protein metabolic process;protein modification process	cell part;nuclear envelope		Alternativesplicing;Coiledcoil;Completeproteome;Hydrolase;Nucleus;Polymorphism;Referenceproteome		Q96EF0	Q96EF0	Myotubularin-related protein 8	MTMR8	>sp|Q96EF0|MTMR8_HUMAN Myotubularin-related protein 8 OS=Homo sapiens GN=MTMR8 PE=1 SV=1
		biological regulation;cell death;cellular process;death	cell part;intracellular membrane-bounded organelle;intracellular organelle;nucleus;organelle		Alternativesplicing;Apoptosis;Completeproteome;Nucleus;Referenceproteome		Q69YI7	Q69YI7	Nuclear apoptosis-inducing factor 1	NAIF1	>sp|Q69YI7|NAIF1_HUMAN Nuclear apoptosis-inducing factor 1 OS=Homo sapiens GN=NAIF1 PE=1 SV=1
	binding;nucleic acid binding;RNA binding;snoRNA binding	cellular metabolic process;cellular nitrogen compound metabolic process;cellular process;macromolecule metabolic process;macromolecule modification;metabolic process;nitrogen compound metabolic process;nucleobase-containing compound metabolic process;primary metabolic process;RNA metabolic process;RNA modification;RNA processing;rRNA processing	cell part;intracellular non-membrane-bounded organelle;intracellular organelle;macromolecular complex;nucleolus;organelle;ribonucleoprotein complex;small nucleolar ribonucleoprotein complex	Ribosome biogenesis in eukaryotes	Completeproteome;Diseasemutation;Dyskeratosiscongenita;Isopeptidebond;Nucleus;Phosphoprotein;Polymorphism;Referenceproteome;Ribonucleoprotein;Ribosomebiogenesis;RNA-binding;rRNAprocessing;Ublconjugation		Q9NX24;D6RCB9;D6RC52;J3QSY4	Q9NX24;D6RCB9;D6RC52;J3QSY4	H/ACA ribonucleoprotein complex subunit 2	NHP2	>sp|Q9NX24|NHP2_HUMAN H/ACA ribonucleoprotein complex subunit 2 OS=Homo sapiens GN=NHP2 PE=1 SV=1;>tr|D6RCB9|D6RCB9_HUMAN H/ACA ribonucleoprotein complex subunit 2 (Fragment) OS=Homo sapiens GN=NHP2 PE=1 SV=1;>tr|D6RC52|D6RC52_HUMAN H/ACA ribonucleoprotein
	structural constituent of nuclear pore;structural molecule activity	biological regulation;carbohydrate metabolic process;carbohydrate transport;cellular component assembly;cellular component organization;cellular macromolecular complex assembly;cellular process;establishment of localization;macromolecular complex assembly;metabolic process;nucleobase-containing compound transport;nucleus organization;organelle organization;primary metabolic process;protein comple…	cell part;macromolecular complex;membrane;nuclear pore;protein complex	RNA transport	Alternativesplicing;Completeproteome;Membrane;mRNAtransport;Nuclearporecomplex;Nucleus;Phosphoprotein;Polymorphism;Proteintransport;Referenceproteome;Translocation;Transport	CEN complex	H3BVG0;Q8N1F7;H3BPA9;H3BM93;H3BRI8;H3BV11	H3BVG0;Q8N1F7;H3BPA9;H3BM93;H3BRI8;H3BV11	Nuclear pore complex protein Nup93	NUP93	>tr|H3BVG0|H3BVG0_HUMAN Nuclear pore complex protein Nup93 OS=Homo sapiens GN=NUP93 PE=1 SV=1;>sp|Q8N1F7|NUP93_HUMAN Nuclear pore complex protein Nup93 OS=Homo sapiens GN=NUP93 PE=1 SV=2;>tr|H3BPA9|H3BPA9_HUMAN Nuclear pore complex protein Nup93 (Fragment)
	binding;identical protein binding;protein binding;protein dimerization activity;protein heterodimerization activity;protein homodimerization activity	biological adhesion;biological regulation;cell adhesion;cellular process;response to stimulus;signal transduction	cell part;cell projection;membrane;neuron projection		Celladhesion;Cellprojection;Completeproteome;Differentiation;Disulfidebond;EGF-likedomain;Glycoprotein;Membrane;Microphthalmia;Polymorphism;Referenceproteome;Repeat;Transmembrane;Transmembranehelix		Q9P273;A0A0A0MSD6	Q9P273;A0A0A0MSD6	Teneurin-3	ODZ3	>sp|Q9P273|TEN3_HUMAN Teneurin-3 OS=Homo sapiens GN=TENM3 PE=2 SV=3;>tr|A0A0A0MSD6|A0A0A0MSD6_HUMAN Teneurin-3 OS=Homo sapiens GN=TENM3 PE=1 SV=1
	binding;catalytic activity;cation binding;hydrolase activity;ion binding;metal ion binding;metallopeptidase activity;peptidase activity;peptidase activity, acting on L-amino acid peptides;transition metal ion binding;zinc ion binding	biological regulation;cell differentiation;cellular metabolic process;cellular process;developmental process;macromolecule metabolic process;metabolic process;primary metabolic process;protein metabolic process;proteolysis	cell part;extracellular region;intracellular;membrane		Alternativesplicing;Completeproteome;Directproteinsequencing;Disulfidebond;Glycoprotein;Hydrolase;Metal-binding;Metalloprotease;Polymorphism;Protease;Referenceproteome;Repeat;Secreted;Signal;Sushi;Zinc;Zymogen		Q9BXP8	Q9BXP8	Pappalysin-2	PAPPA2	>sp|Q9BXP8|PAPP2_HUMAN Pappalysin-2 OS=Homo sapiens GN=PAPPA2 PE=1 SV=4
	catalytic activity;disulfide oxidoreductase activity;electron carrier activity;isomerase activity;oxidoreductase activity;oxidoreductase activity, acting on a sulfur group of donors;protein disulfide oxidoreductase activity	biological regulation;cellular homeostasis;cellular process;glycerol ether metabolic process;homeostatic process;metabolic process;small molecule metabolic process			Completeproteome;Disulfidebond;Redox-activecenter;Referenceproteome;Repeat		H7BZJ3	H7BZJ3	Thioredoxin	PDIA3	>tr|H7BZJ3|H7BZJ3_HUMAN Protein disulfide-isomerase A3 (Fragment) OS=Homo sapiens GN=PDIA3 PE=1 SV=1
	binding;catalytic activity;cation binding;dolichyl-phosphate-mannose-protein mannosyltransferase activity;ion binding;mannosyltransferase activity;metal ion binding;transferase activity;transferase activity, transferring glycosyl groups;transferase activity, transferring hexosyl groups	carbohydrate metabolic process;cellular metabolic process;cellular process;macromolecule metabolic process;macromolecule modification;metabolic process;primary metabolic process;protein glycosylation;protein metabolic process;protein modification process	cell part;membrane	Other types of O-glycan biosynthesis	Alternativesplicing;Completeproteome;Congenitalmusculardystrophy;Endoplasmicreticulum;Glycoprotein;Glycosyltransferase;Limb-girdlemusculardystrophy;Lissencephaly;Magnesium;Membrane;Metal-binding;Polymorphism;Referenceproteome;Repeat;Transferase;Transmembrane;Transmembranehelix		Q9UKY4;H0YJJ4;H0YJK9	Q9UKY4;H0YJJ4;H0YJK9	Protein O-mannosyl-transferase 2	POMT2	>sp|Q9UKY4|POMT2_HUMAN Protein O-mannosyl-transferase 2 OS=Homo sapiens GN=POMT2 PE=1 SV=2;>tr|H0YJJ4|H0YJJ4_HUMAN Protein O-mannosyl-transferase 2 (Fragment) OS=Homo sapiens GN=POMT2 PE=1 SV=1;>tr|H0YJK9|H0YJK9_HUMAN Protein O-mannosyl-transferase 2 (Frag
	enzyme inhibitor activity;enzyme regulator activity;phosphatase inhibitor activity;phosphatase regulator activity;protein phosphatase inhibitor activity;protein phosphatase regulator activity;protein serine/threonine phosphatase inhibitor activity	biological regulation;carbohydrate metabolic process;cellular metabolic process;cellular process;energy reserve metabolic process;generation of precursor metabolites and energy;macromolecule metabolic process;metabolic process;polysaccharide metabolic process;primary metabolic process			Acetylation;Carbohydratemetabolism;Completeproteome;Directproteinsequencing;Glycogenmetabolism;Phosphoprotein;Proteinphosphataseinhibitor;Referenceproteome		P41236;Q6NXS1;E7EMN6	P41236;Q6NXS1;E7EMN6	Protein phosphatase inhibitor 2;Putative protein phosphatase inhibitor 2-like protein 3	PPP1R2;PPP1R2P3	>sp|P41236|IPP2_HUMAN Protein phosphatase inhibitor 2 OS=Homo sapiens GN=PPP1R2 PE=1 SV=2;>sp|Q6NXS1|IPP2M_HUMAN Protein phosphatase inhibitor 2-like protein 3 OS=Homo sapiens GN=PPP1R2P3 PE=1 SV=1;>tr|E7EMN6|E7EMN6_HUMAN Protein phosphatase inhibitor 2 (F
		cellular lipid metabolic process;cellular metabolic process;cellular process;lipid metabolic process;metabolic process;primary metabolic process	cell part;extracellular region;intracellular membrane-bounded organelle;intracellular organelle;lysosome;organelle;vacuole	Lysosome	Completeproteome;Disulfidebond;Glycoprotein;Lipidmetabolism;Polymorphism;Referenceproteome;Repeat;Secreted;Signal;Sphingolipidmetabolism		Q6NUJ1	Q6NUJ1	Proactivator polypeptide-like 1;Saposin A-like;Saposin B-Val-like;Saposin B-like;Saposin C-like;Saposin D-like	PSAPL1	>sp|Q6NUJ1|SAPL1_HUMAN Proactivator polypeptide-like 1 OS=Homo sapiens GN=PSAPL1 PE=2 SV=2
		biosynthetic process;cellular metabolic process;cellular nitrogen compound metabolic process;cellular process;macromolecule metabolic process;metabolic process;nitrogen compound metabolic process;nucleobase-containing compound metabolic process;primary metabolic process;RNA metabolic process	cell part;intracellular membrane-bounded organelle;intracellular organelle;nucleus;organelle		Completeproteome;Nucleus;Phosphoprotein;Polymorphism;Referenceproteome;Repeat;WDrepeat	Nop56p-associated pre-rRNA complex	Q13610	Q13610	Periodic tryptophan protein 1 homolog	PWP1	>sp|Q13610|PWP1_HUMAN Periodic tryptophan protein 1 homolog OS=Homo sapiens GN=PWP1 PE=1 SV=1
	binding;catalytic activity;cofactor binding;glycogen phosphorylase activity;nucleotide binding;phosphorylase activity;pyridoxal phosphate binding;transferase activity;transferase activity, transferring glycosyl groups;transferase activity, transferring hexosyl groups;vitamin B6 binding;vitamin binding	alcohol metabolic process;carbohydrate metabolic process;catabolic process;cellular metabolic process;cellular process;energy reserve metabolic process;generation of precursor metabolites and energy;macromolecule metabolic process;metabolic process;polysaccharide metabolic process;primary metabolic process;small molecule metabolic process	cell part;cytosol	Insulin signaling pathway;Starch and sucrose metabolism	3D-structure;Acetylation;Allostericenzyme;Alternativesplicing;Carbohydratemetabolism;Completeproteome;Diseasemutation;Glycogenmetabolism;Glycogenstoragedisease;Glycosyltransferase;Nucleotide-binding;Phosphoprotein;Polymorphism;Pyridoxalphosphate;Referenceproteome;Transferase		P11217	P11217	Glycogen phosphorylase, muscle form	PYGM	>sp|P11217|PYGM_HUMAN Glycogen phosphorylase, muscle form OS=Homo sapiens GN=PYGM PE=1 SV=6
	binding;enzyme binding;GTPase binding;protein binding;Ran GTPase binding;Ras GTPase binding;small GTPase binding	establishment of localization;protein transport;transport	cell part;cytoplasm;intracellular membrane-bounded organelle;intracellular organelle;nucleus;organelle		3D-structure;Acetylation;Alternativesplicing;Completeproteome;Cytoplasm;Nucleus;Phosphoprotein;Polymorphism;Proteintransport;Referenceproteome;Transport		Q9H6Z4;B7Z7F3;K7EIJ4	Q9H6Z4;B7Z7F3;K7EIJ4	Ran-binding protein 3	RANBP3	>sp|Q9H6Z4|RANB3_HUMAN Ran-binding protein 3 OS=Homo sapiens GN=RANBP3 PE=1 SV=1;>tr|B7Z7F3|B7Z7F3_HUMAN Ran-binding protein 3 OS=Homo sapiens GN=RANBP3 PE=1 SV=1;>tr|K7EIJ4|K7EIJ4_HUMAN Ran-binding protein 3 (Fragment) OS=Homo sapiens GN=RANBP3 PE=1 SV=1
	binding;nucleic acid binding;nucleotide binding;RNA binding	biological regulation;biosynthetic process;cellular metabolic process;cellular nitrogen compound metabolic process;cellular process;macromolecule metabolic process;metabolic process;mRNA metabolic process;mRNA processing;nitrogen compound metabolic process;nucleobase-containing compound metabolic process;primary metabolic process;RNA metabolic process;RNA processing;RNA splicing	cell part;centrosome;intracellular membrane-bounded organelle;intracellular non-membrane-bounded organelle;intracellular organelle;microtubule organizing center;nucleoplasm;nucleus;organelle		3D-structure;Acetylation;Activator;Alternativesplicing;Completeproteome;Directproteinsequencing;mRNAprocessing;mRNAsplicing;Nucleus;Phosphoprotein;Polymorphism;Referenceproteome;Repeat;RNA-binding;Transcription;Transcriptionregulation	Spliceosome	Q14498;G3XAC6;H0Y4X3	Q14498;G3XAC6;H0Y4X3	RNA-binding protein 39	RBM39	>sp|Q14498|RBM39_HUMAN RNA-binding protein 39 OS=Homo sapiens GN=RBM39 PE=1 SV=2;>tr|G3XAC6|G3XAC6_HUMAN RNA-binding protein 39 OS=Homo sapiens GN=RBM39 PE=1 SV=1;>tr|H0Y4X3|H0Y4X3_HUMAN RNA-binding protein 39 (Fragment) OS=Homo sapiens GN=RBM39 PE=1 SV=5
	binding;mRNA binding;nucleic acid binding;nucleotide binding;poly(A) RNA binding;poly-purine tract binding;protein binding transcription factor activity;RNA binding;single-stranded RNA binding;transcription coactivator activity;transcription cofactor activity;transcription factor binding transcription factor activity	biological regulation;biosynthetic process;cellular metabolic process;cellular nitrogen compound metabolic process;cellular process;macromolecule metabolic process;metabolic process;nitrogen compound metabolic process;nucleobase-containing compound metabolic process;primary metabolic process;regulation of protein modification process;regulation of transport;RNA metabolic process;RNA processing	cell part;cytoplasm;intracellular membrane-bounded organelle;intracellular organelle;nucleus;organelle		3D-structure;Activator;Alternativesplicing;Completeproteome;Cytoplasm;Nucleus;Phosphoprotein;Referenceproteome;RNA-binding;Transcription;Transcriptionregulation		B4E3T4;Q93062	B4E3T4;Q93062	RNA-binding protein with multiple splicing	RBPMS	>tr|B4E3T4|B4E3T4_HUMAN HCG2043421, isoform CRA_c OS=Homo sapiens GN=RBPMS PE=1 SV=1;>sp|Q93062|RBPMS_HUMAN RNA-binding protein with multiple splicing OS=Homo sapiens GN=RBPMS PE=1 SV=1
	binding;carbohydrate binding;glycosaminoglycan binding;heparin binding;nucleic acid binding;pattern binding;polysaccharide binding;RNA binding;structural constituent of ribosome;structural molecule activity	biosynthetic process;catabolic process;cellular component disassembly;cellular component organization;cellular metabolic process;cellular nitrogen compound metabolic process;cellular process;establishment of localization;macromolecule metabolic process;metabolic process;mRNA metabolic process;nitrogen compound metabolic process;nucleobase-containing compound metabolic process;primary metabolic pr…	cell part;macromolecular complex;ribonucleoprotein complex	Ribosome	Acetylation;Completeproteome;Directproteinsequencing;Heparin-binding;Isopeptidebond;Methylation;Phosphoprotein;Referenceproteome;Repeat;Ribonucleoprotein;Ribosomalprotein;Ublconjugation	60S ribosomal subunit, cytoplasmic;Nop56p-associated pre-rRNA complex;Ribosome, cytoplasmic	P47914	P47914	60S ribosomal protein L29	RPL29	>sp|P47914|RL29_HUMAN 60S ribosomal protein L29 OS=Homo sapiens GN=RPL29 PE=1 SV=2
		cellular component organization;cellular localization;cellular process;cytoskeleton organization;establishment of localization;localization;nuclear transport;nucleocytoplasmic transport;organelle organization;ribosomal large subunit biogenesis;ribosomal subunit export from nucleus;transport	cell part;intracellular non-membrane-bounded organelle;intracellular organelle;nucleolus;organelle		Completeproteome;Referenceproteome		E7EW05	E7EW05		SDAD1	>tr|E7EW05|E7EW05_HUMAN Protein SDA1 homolog OS=Homo sapiens GN=SDAD1 PE=1 SV=1
	ammonia-lyase activity;binding;carbon-nitrogen lyase activity;catalytic activity;cofactor binding;identical protein binding;L-serine ammonia-lyase activity;L-threonine ammonia-lyase activity;lyase activity;protein binding;protein dimerization activity;protein homodimerization activity;pyridoxal phosphate binding;vitamin B6 binding;vitamin binding	alcohol metabolic process;amine metabolic process;biosynthetic process;carbohydrate metabolic process;catabolic process;cellular amino acid metabolic process;cellular ketone metabolic process;cellular metabolic process;cellular nitrogen compound metabolic process;cellular process;metabolic process;nitrogen compound metabolic process;organic acid metabolic process;primary metabolic process;respons…	cell part;intracellular membrane-bounded organelle;intracellular organelle;mitochondrion;organelle	Cysteine and methionine metabolism;Glycine, serine and threonine metabolism	3D-structure;Completeproteome;Cytoplasm;Gluconeogenesis;Lyase;Pyridoxalphosphate;Referenceproteome		P20132	P20132	L-serine dehydratase/L-threonine deaminase	SDS	>sp|P20132|SDHL_HUMAN L-serine dehydratase/L-threonine deaminase OS=Homo sapiens GN=SDS PE=1 SV=2
	binding;cation binding;ion binding;metal ion binding;transition metal ion binding;zinc ion binding	cellular process;establishment of localization;Golgi vesicle transport;protein transport;transport;vesicle-mediated transport	cell part;intracellular membrane-bounded organelle;intracellular organelle;macromolecular complex;membrane;organelle;protein complex	Protein processing in endoplasmic reticulum	Completeproteome;Congenitaldyserythropoieticanemia;Diseasemutation;Endoplasmicreticulum;ER-Golgitransport;Golgiapparatus;Hereditaryhemolyticanemia;Membrane;Polymorphism;Proteintransport;Referenceproteome;Transport		Q15437;Q5QPE2	Q15437;Q5QPE2	Protein transport protein Sec23B	SEC23B	>sp|Q15437|SC23B_HUMAN Protein transport protein Sec23B OS=Homo sapiens GN=SEC23B PE=1 SV=2;>tr|Q5QPE2|Q5QPE2_HUMAN Protein transport protein Sec23B (Fragment) OS=Homo sapiens GN=SEC23B PE=1 SV=1
	binding;cation binding;ion binding;metal ion binding;nucleic acid binding;protein binding transcription factor activity;RNA binding;transcription cofactor activity;transcription corepressor activity;transcription factor binding transcription factor activity;transition metal ion binding;zinc ion binding	biological regulation;biosynthetic process;cell differentiation;cellular component assembly;cellular component organization;cellular macromolecular complex assembly;cellular metabolic process;cellular nitrogen compound metabolic process;cellular process;developmental process;macromolecular complex assembly;macromolecule metabolic process;metabolic process;nitrogen compound metabolic process;nucle…	cell part;intracellular non-membrane-bounded organelle;intracellular organelle;macromolecular complex;organelle;ribonucleoprotein complex;ribosome;spliceosomal complex		3D-structure;Acetylation;Alternativesplicing;Completeproteome;Directproteinsequencing;Metal-binding;mRNAprocessing;mRNAsplicing;Nucleus;Phosphoprotein;Polymorphism;Referenceproteome;Repressor;RNA-binding;Spliceosome;Transcription;Transcriptionregulation;Zinc;Zinc-finger	Spliceosome	Q15637	Q15637	Splicing factor 1	SF1	>sp|Q15637|SF01_HUMAN Splicing factor 1 OS=Homo sapiens GN=SF1 PE=1 SV=4
		cellular metabolic process;cellular nitrogen compound metabolic process;cellular process;macromolecule metabolic process;metabolic process;mRNA metabolic process;mRNA processing;nitrogen compound metabolic process;nucleobase-containing compound metabolic process;primary metabolic process;RNA metabolic process;RNA processing;RNA splicing	cell part;macromolecular complex;nucleoplasm;ribonucleoprotein complex;spliceosomal complex	Spliceosome	Acetylation;Completeproteome;mRNAprocessing;mRNAsplicing;Nucleus;Phosphoprotein;Referenceproteome;Spliceosome	17S U2 snRNP;18S U11/U12 snRNP;SF3b complex	Q9BWJ5	Q9BWJ5	Splicing factor 3B subunit 5	SF3B5	>sp|Q9BWJ5|SF3B5_HUMAN Splicing factor 3B subunit 5 OS=Homo sapiens GN=SF3B5 PE=1 SV=1
	aldehyde-lyase activity;amine binding;amino acid binding;binding;carbon-carbon lyase activity;carboxylic acid binding;catalytic activity;chromatin binding;cofactor binding;glycine hydroxymethyltransferase activity;hydroxymethyl-, formyl- and related transferase activity;L-allo-threonine aldolase activity;lyase activity;methyltransferase activity;pyridoxal phosphate binding;threonine aldolase acti…	amine metabolic process;biological regulation;biosynthetic process;cellular amino acid metabolic process;cellular aromatic compound metabolic process;cellular component assembly;cellular component organization;cellular ketone metabolic process;cellular metabolic process;cellular nitrogen compound metabolic process;cellular process;cofactor metabolic process;heterocycle metabolic process;macromole…	cell part;cytoskeleton;intracellular membrane-bounded organelle;intracellular non-membrane-bounded organelle;intracellular organelle;membrane;mitochondrion;organelle	Cyanoamino acid metabolism;Glycine, serine and threonine metabolism;Methane metabolism;One carbon pool by folate	3D-structure;Acetylation;Alternativesplicing;Completeproteome;Membrane;Mitochondrion;Mitochondrioninnermembrane;Mitochondrionnucleoid;One-carbonmetabolism;Pyridoxalphosphate;Referenceproteome;Transferase;Transitpeptide		P34897;G3V4W5;G3V5L0;G3V540;G3V2E4;G3V2W0;G3V4X0;G3V4T0;G3V3Y8;G3V241	P34897;G3V4W5;G3V5L0;G3V540;G3V2E4;G3V2W0;G3V4X0;G3V4T0;G3V3Y8;G3V241	Serine hydroxymethyltransferase, mitochondrial	SHMT2	>sp|P34897|GLYM_HUMAN Serine hydroxymethyltransferase, mitochondrial OS=Homo sapiens GN=SHMT2 PE=1 SV=3;>tr|G3V4W5|G3V4W5_HUMAN Serine hydroxymethyltransferase, mitochondrial (Fragment) OS=Homo sapiens GN=SHMT2 PE=1 SV=1;>tr|G3V5L0|G3V5L0_HUMAN Serine hydr
	active transmembrane transporter activity;amine transmembrane transporter activity;choline transmembrane transporter activity;substrate-specific transmembrane transporter activity;substrate-specific transporter activity;transmembrane transporter activity;transporter activity	alcohol metabolic process;amine metabolic process;biosynthetic process;cellular lipid metabolic process;cellular metabolic process;cellular nitrogen compound metabolic process;cellular process;lipid metabolic process;metabolic process;nitrogen compound metabolic process;primary metabolic process;small molecule metabolic process	cell part;membrane;plasma membrane		Alternativesplicing;Cellmembrane;Completeproteome;Lipoprotein;Membrane;Mitochondrion;Mitochondrionoutermembrane;Myristate;Phosphoprotein;Polymorphism;Referenceproteome;Transmembrane;Transmembranehelix;Transport		Q8WWI5	Q8WWI5	Choline transporter-like protein 1	SLC44A1	>sp|Q8WWI5|CTL1_HUMAN Choline transporter-like protein 1 OS=Homo sapiens GN=SLC44A1 PE=1 SV=1
	binding;DNA binding;nucleic acid binding;nucleic acid binding transcription factor activity;nucleotide binding;protein binding transcription factor activity;RNA binding;RNA polymerase II transcription factor binding transcription factor activity;RNA polymerase II transcription factor binding transcription factor activity involved in negative regulation of transcription;sequence-specific DNA bindi…	biological regulation;cellular process;interspecies interaction between organisms;multi-organism process;response to stimulus;signal transduction	cell part;macromolecular complex;protein complex;transcriptional repressor complex		3D-structure;Activator;Coiledcoil;Completeproteome;DNA-binding;Host-virusinteraction;Notchsignalingpathway;Nucleus;Phosphoprotein;Polymorphism;Referenceproteome;Repeat;Repressor;RNA-binding;Transcription;Transcriptionregulation	RBP-Jkappa-SHARP complex;SHARP-CtBP complex;SHARP-CtBP1-CtIP complex;SHARP-CtBP1-CtIP-RBP-Jkappa corepressor complex;SHARP-CtIP-RBP-Jkappa complex;Spliceosome	Q96T58;F6WRY4	Q96T58;F6WRY4	Msx2-interacting protein	SPEN	>sp|Q96T58|MINT_HUMAN Msx2-interacting protein OS=Homo sapiens GN=SPEN PE=1 SV=1;>tr|F6WRY4|F6WRY4_HUMAN Msx2-interacting protein (Fragment) OS=Homo sapiens GN=SPEN PE=1 SV=1
	binding;DNA binding;ligand-dependent nuclear receptor transcription coactivator activity;nucleic acid binding;protein binding transcription factor activity;receptor activator activity;receptor regulator activity;thyroid hormone receptor activator activity;transcription coactivator activity;transcription cofactor activity;transcription factor binding transcription factor activity	biological regulation;biosynthetic process;cell death;cell differentiation;cell proliferation;cellular metabolic process;cellular nitrogen compound metabolic process;cellular process;death;developmental process;macromolecule metabolic process;metabolic process;nitrogen compound metabolic process;nucleobase-containing compound metabolic process;primary metabolic process;RNA metabolic process	cell leading edge;cell part;cytoplasm;intracellular membrane-bounded organelle;intracellular organelle;macromolecular complex;nucleus;organelle;protein complex;ribonucleoprotein complex;transcription factor complex		Activator;Apoptosis;Completeproteome;Cytoplasm;Nucleus;Phosphoprotein;Polymorphism;Receptor;Referenceproteome;Ribonucleoprotein;Transcription;Transcriptionregulation	SRA-SRC-1 ribonucleoprotein complex	Q9HD15	Q9HD15	Steroid receptor RNA activator 1	SRA1	>sp|Q9HD15|SRA1_HUMAN Steroid receptor RNA activator 1 OS=Homo sapiens GN=SRA1 PE=1 SV=1
	adenyl nucleotide binding;adenyl ribonucleotide binding;ATP binding;binding;catalytic activity;kinase activity;molecular transducer activity;nucleotide binding;phosphotransferase activity, alcohol group as acceptor;protein kinase activity;protein serine/threonine kinase activity;purine nucleotide binding;purine ribonucleoside triphosphate binding;purine ribonucleotide binding;receptor signaling p…	biological regulation;regulation of transport;response to stimulus;response to stress	cell part;cytoplasm;cytoskeleton;intracellular membrane-bounded organelle;intracellular non-membrane-bounded organelle;intracellular organelle;nucleus;organelle		Acetylation;ATP-binding;Completeproteome;Cytoplasm;Kinase;Nucleotide-binding;Nucleus;Phosphoprotein;Referenceproteome;Serine/threonine-proteinkinase;Transferase	WNK1-SPAk complex	Q9UEW8	Q9UEW8	STE20/SPS1-related proline-alanine-rich protein kinase	STK39	>sp|Q9UEW8|STK39_HUMAN STE20/SPS1-related proline-alanine-rich protein kinase OS=Homo sapiens GN=STK39 PE=1 SV=3
	actin binding;binding;cytoskeletal protein binding;identical protein binding;protein binding;protein dimerization activity;protein homodimerization activity	biological regulation;cell death;cell differentiation;cellular component organization;cellular process;cytoskeleton organization;death;developmental process;Golgi organization;nucleus organization;organelle organization	cell part;cytoplasm;cytoskeleton;Golgi apparatus;intracellular membrane-bounded organelle;intracellular non-membrane-bounded organelle;intracellular organelle;macromolecular complex;membrane;organelle;protein complex		3D-structure;Actin-binding;Alternativesplicing;Coiledcoil;Completeproteome;Cytoplasm;Cytoskeleton;Diseasemutation;Emery-Dreifussmusculardystrophy;Membrane;Neurodegeneration;Nucleus;Phosphoprotein;Polymorphism;Referenceproteome;Repeat;Transmembrane;Transmembranehelix		Q8NF91;A0A0C4DG40;E7ENN3	Q8NF91;A0A0C4DG40;E7ENN3	Nesprin-1	SYNE1	>sp|Q8NF91|SYNE1_HUMAN Nesprin-1 OS=Homo sapiens GN=SYNE1 PE=1 SV=4;>tr|A0A0C4DG40|A0A0C4DG40_HUMAN Nesprin-1 OS=Homo sapiens GN=SYNE1 PE=1 SV=1;>tr|E7ENN3|E7ENN3_HUMAN Nesprin-1 OS=Homo sapiens GN=SYNE1 PE=1 SV=2
	calcium channel activity;cation channel activity;cation transmembrane transporter activity;channel activity;gated channel activity;ion channel activity;ion transmembrane transporter activity;passive transmembrane transporter activity;substrate-specific channel activity;substrate-specific transmembrane transporter activity;substrate-specific transporter activity;transmembrane transporter activity;…		cell part		Calcium;Calciumchannel;Calciumtransport;Completeproteome;Ionchannel;Iontransport;Membrane;Referenceproteome;Transmembrane;Transmembranehelix;Transport;Voltage-gatedchannel		E7EMC0;Q8WXS4	E7EMC0;Q8WXS4	Voltage-dependent calcium channel gamma-like subunit	TMEM37	>tr|E7EMC0|E7EMC0_HUMAN Voltage-dependent calcium channel gamma-like subunit OS=Homo sapiens GN=TMEM37 PE=4 SV=1;>sp|Q8WXS4|CCGL_HUMAN Voltage-dependent calcium channel gamma-like subunit OS=Homo sapiens GN=TMEM37 PE=2 SV=2
					Completeproteome;Referenceproteome		F8VW65;F8W1I2	F8VW65;F8W1I2		UHRF1BP1L	>tr|F8VW65|F8VW65_HUMAN UHRF1-binding protein 1-like (Fragment) OS=Homo sapiens GN=UHRF1BP1L PE=1 SV=1;>tr|F8W1I2|F8W1I2_HUMAN UHRF1-binding protein 1-like (Fragment) OS=Homo sapiens GN=UHRF1BP1L PE=1 SV=1
		establishment of localization;protein transport;transport;vacuolar transport	cell part;cytosol;macromolecular complex;protein complex;retromer complex		Completeproteome;Cytoplasm;Membrane;Phosphoprotein;Proteintransport;Referenceproteome;Transport	Retromer complex (SNX1, SNX2, VPS35, VPS29, VPS26B)	Q4G0F5	Q4G0F5	Vacuolar protein sorting-associated protein 26B	VPS26B	>sp|Q4G0F5|VP26B_HUMAN Vacuolar protein sorting-associated protein 26B OS=Homo sapiens GN=VPS26B PE=1 SV=2
	binding;cation binding;DNA binding;ion binding;metal ion binding;nucleic acid binding;nucleic acid binding transcription factor activity;sequence-specific DNA binding;sequence-specific DNA binding transcription factor activity;transition metal ion binding;zinc ion binding	biosynthetic process;cellular metabolic process;cellular nitrogen compound metabolic process;cellular process;macromolecule metabolic process;metabolic process;nitrogen compound metabolic process;nucleobase-containing compound metabolic process;primary metabolic process;RNA metabolic process	cell part;intracellular membrane-bounded organelle;intracellular organelle;nucleus;organelle		Alternativesplicing;Chromosomalrearrangement;Coiledcoil;Completeproteome;DNA-binding;Homeobox;Metal-binding;Nucleus;Phosphoprotein;Polymorphism;Referenceproteome;Repeat;Repressor;Transcription;Transcriptionregulation;Zinc;Zinc-finger		E7EVZ1;Q86UP3	E7EVZ1;Q86UP3	Zinc finger homeobox protein 4	ZFHX4	>tr|E7EVZ1|E7EVZ1_HUMAN Zinc finger homeobox protein 4 OS=Homo sapiens GN=ZFHX4 PE=1 SV=1;>sp|Q86UP3|ZFHX4_HUMAN Zinc finger homeobox protein 4 OS=Homo sapiens GN=ZFHX4 PE=1 SV=1
	structural molecule activity		cell part;membrane;plasma membrane		Cellmembrane;Cleavageonpairofbasicresidues;Completeproteome;Disulfidebond;ERV;Membrane;Referenceproteome;Transmembrane;Transmembranehelix;Transposableelement;Viralenvelopeprotein;Virion		Q9NX77	Q9NX77	HERV-K_16p3.3 provirus ancestral Env polyprotein;Surface protein;Transmembrane protein	ERVK13-1	>sp|Q9NX77|ENK13_HUMAN Endogenous retrovirus group K member 13-1 Env polyprotein OS=Homo sapiens GN=ERVK13-1 PE=2 SV=2
