# Supplementary material for: Cluster-assembled zirconia substrates promote long-term differentiation and functioning of human islets of Langerhans
Source: Sci Rep. 2018 Jul 2;8:9979. doi: 10.1038/s41598-018-28019-3 (PMC6028636; doi:10.1038/s41598-018-28019-3)
Supplement: Supplementary file 5 — Table S4 [file 41598_2018_28019_MOESM5_ESM.xls]

## Sheet: M23_Zr15nmDown_only
welch Difference	GOMF name	GOBP slim name	GOCC slim name	KEGG name	Keywords	Corum	Protein IDs	Majority protein IDs	Protein names	Gene names	Fasta headers
-2.077	binding;carbohydrate binding	biological adhesion;cell adhesion;cell proliferation;cellular process;developmental process;multicellular organismal development;multicellular organismal process;response to stimulus;response to stress	cell part;cytoplasm;extracellular space		3D-structure;Acutephase;Completeproteome;Disulfidebond;Inflammatoryresponse;Lectin;Referenceproteome;Secreted;Signal		Q06141	Q06141	Regenerating islet-derived protein 3-alpha	REG3A	>sp|Q06141|REG3A_HUMAN Regenerating islet-derived protein 3-alpha OS=Homo sapiens GN=REG3A PE=1 SV=1
-2.07235		biological adhesion;cell adhesion;cellular process	cell part;extracellular space;intracellular membrane-bounded organelle;intracellular organelle;mitochondrion;organelle		Celladhesion;Coiledcoil;Completeproteome;Disulfidebond;Glycoprotein;Mitochondrion;Polymorphism;Referenceproteome;Secreted;Signal		Q6UX06	Q6UX06	Olfactomedin-4	OLFM4	>sp|Q6UX06|OLFM4_HUMAN Olfactomedin-4 OS=Homo sapiens GN=OLFM4 PE=1 SV=1
-2.00881	molecular transducer activity;receptor activity;signal transducer activity;signaling receptor activity;transmembrane signaling receptor activity		cell part		Alternativesplicing;Completeproteome;Glycoprotein;Membrane;Phosphoprotein;Proto-oncogene;Referenceproteome;Signal;Transmembrane;Transmembranehelix		P22794;J3QR06	P22794;J3QR06	Protein EVI2A	EVI2A	>sp|P22794|EVI2A_HUMAN Protein EVI2A OS=Homo sapiens GN=EVI2A PE=2 SV=2;>tr|J3QR06|J3QR06_HUMAN Uncharacterized protein OS=Homo sapiens PE=4 SV=2
-1.46666		cellular metabolic process;cellular process;macromolecule metabolic process;macromolecule modification;metabolic process;primary metabolic process;protein metabolic process;protein modification by small protein conjugation or removal;protein modification process	cell part;cytoplasm;intracellular membrane-bounded organelle;intracellular organelle;macromolecular complex;nucleus;organelle;protein complex		Alternativesplicing;Completeproteome;Cytoplasm;Directproteinsequencing;Nucleus;Phosphoprotein;Referenceproteome;Signalosome	CNS-P53 complex;COP9 signalosome complex;CSA complex;CSA-POLIIa complex;DDB2 complex;Ubiquitin E3 ligase (CSN1, CSN8, HRT1, SKP1, SKP2, CUL1, CUL2, CUL3)	Q99627;E9PGT6;H7C3S9	Q99627;E9PGT6	COP9 signalosome complex subunit 8	COPS8	>sp|Q99627|CSN8_HUMAN COP9 signalosome complex subunit 8 OS=Homo sapiens GN=COPS8 PE=1 SV=1;>tr|E9PGT6|E9PGT6_HUMAN COP9 signalosome complex subunit 8 OS=Homo sapiens GN=COPS8 PE=1 SV=1
-1.34522	acetylcholine receptor regulator activity;alpha-tubulin binding;binding;CAAX-protein geranylgeranyltransferase activity;catalytic activity;cytoskeletal protein binding;microtubule binding;prenyltransferase activity;protein binding;protein farnesyltransferase activity;protein geranylgeranyltransferase activity;protein prenyltransferase activity;Rab geranylgeranyltransferase activity;receptor regul…	biological regulation;cellular component disassembly;cellular component organization;cellular metabolic process;cellular process;macromolecule metabolic process;macromolecule modification;metabolic process;primary metabolic process;protein metabolic process;protein modification process;regulation of protein modification process;response to stimulus;signal transduction	cell part;cytosol;macromolecular complex;protein complex		3D-structure;Alternativesplicing;Completeproteome;Phosphoprotein;Prenyltransferase;Referenceproteome;Repeat;Transferase	Farnesyltransferase	P49354;E9PQP6;B3KVN2;H0YCW1;E9PPM9	P49354;E9PQP6;B3KVN2;H0YCW1;E9PPM9	Protein farnesyltransferase/geranylgeranyltransferase type-1 subunit alpha	FNTA	>sp|P49354|FNTA_HUMAN Protein farnesyltransferase/geranylgeranyltransferase type-1 subunit alpha OS=Homo sapiens GN=FNTA PE=1 SV=1;>tr|E9PQP6|E9PQP6_HUMAN Protein farnesyltransferase/geranylgeranyltransferase type-1 subunit alpha (Fragment) OS=Homo sapiens
-1.10166	binding;catalytic activity;GTP binding;GTPase activity;guanyl nucleotide binding;guanyl ribonucleotide binding;hydrolase activity;hydrolase activity, acting on acid anhydrides;hydrolase activity, acting on acid anhydrides, in phosphorus-containing anhydrides;nucleic acid binding;nucleoside-triphosphatase activity;nucleotide binding;purine nucleotide binding;purine ribonucleoside triphosphate bind…	catabolic process;cellular metabolic process;cellular nitrogen compound metabolic process;cellular process;heterocycle metabolic process;macromolecule metabolic process;macromolecule modification;metabolic process;mRNA metabolic process;nitrogen compound metabolic process;nucleobase-containing compound catabolic process;nucleobase-containing compound metabolic process;nucleobase-containing small …	cell part;intracellular	mRNA surveillance pathway	3D-structure;Alternativesplicing;Completeproteome;GTP-binding;Nonsense-mediatedmRNAdecay;Nucleotide-binding;Proteinbiosynthesis;Referenceproteome		P15170;H3BR35;H3BSV8	P15170;H3BR35;H3BSV8	Eukaryotic peptide chain release factor GTP-binding subunit ERF3A	GSPT1	>sp|P15170|ERF3A_HUMAN Eukaryotic peptide chain release factor GTP-binding subunit ERF3A OS=Homo sapiens GN=GSPT1 PE=1 SV=1;>tr|H3BR35|H3BR35_HUMAN Eukaryotic peptide chain release factor GTP-binding subunit ERF3A (Fragment) OS=Homo sapiens GN=GSPT1 PE=1 S
-0.9764	binding;DNA binding;endopeptidase inhibitor activity;endopeptidase regulator activity;enzyme inhibitor activity;enzyme regulator activity;nucleic acid binding;peptidase inhibitor activity;peptidase regulator activity;serine-type endopeptidase inhibitor activity	biological regulation;homeostatic process;multicellular organismal process;response to stimulus;response to stress	cell part;extracellular region;intracellular membrane-bounded organelle;intracellular organelle;nucleus;organelle		3D-structure;Acutephase;Alternativesplicing;Completeproteome;Directproteinsequencing;Diseasemutation;Glycoprotein;Polymorphism;Proteaseinhibitor;Referenceproteome;Secreted;Serineproteaseinhibitor;Signal	SERPINA3-CTSG complex	P01011;G3V3A0;G3V595;A0A087WY93	P01011;G3V3A0	Alpha-1-antichymotrypsin;Alpha-1-antichymotrypsin His-Pro-less	SERPINA3	>sp|P01011|AACT_HUMAN Alpha-1-antichymotrypsin OS=Homo sapiens GN=SERPINA3 PE=1 SV=2;>tr|G3V3A0|G3V3A0_HUMAN Alpha-1-antichymotrypsin OS=Homo sapiens GN=SERPINA3 PE=1 SV=1
-0.812268	binding;cation binding;ion binding;metal ion binding;nucleic acid binding;transition metal ion binding;zinc ion binding	biological regulation;cellular process;response to chemical stimulus;response to stimulus;signal transduction	cell part;cytoplasm;intracellular non-membrane-bounded organelle;intracellular organelle;nucleolus;organelle		Coiledcoil;Completeproteome;Cytoplasm;Metal-binding;Nucleus;Phosphoprotein;Polymorphism;Referenceproteome;Repeat;Zinc;Zinc-finger		Q8WU90	Q8WU90	Zinc finger CCCH domain-containing protein 15	ZC3H15	>sp|Q8WU90|ZC3HF_HUMAN Zinc finger CCCH domain-containing protein 15 OS=Homo sapiens GN=ZC3H15 PE=1 SV=1
-0.763137	binding;hormone activity;protein binding;receptor binding		cell part;cytoplasmic membrane-bounded vesicle;extracellular region;intracellular membrane-bounded organelle;intracellular organelle;organelle;vesicle		Acetylation;Cleavageonpairofbasicresidues;Completeproteome;Directproteinsequencing;Disulfidebond;Glycoprotein;Phosphoprotein;Polymorphism;Referenceproteome;Secreted;Signal;Sulfation		P05060;A0A0A0MT66	P05060	Secretogranin-1;GAWK peptide;CCB peptide	CHGB	>sp|P05060|SCG1_HUMAN Secretogranin-1 OS=Homo sapiens GN=CHGB PE=1 SV=2
-0.717068	adenyl nucleotide binding;adenyl ribonucleotide binding;ATP binding;ATPase activity;binding;catalytic activity;hydrolase activity;hydrolase activity, acting on acid anhydrides;hydrolase activity, acting on acid anhydrides, in phosphorus-containing anhydrides;nucleoside-triphosphatase activity;nucleotide binding;protein binding transcription factor activity;purine nucleotide binding;purine ribonuc…	biological regulation;biosynthetic process;catabolic process;cell death;cellular metabolic process;cellular nitrogen compound metabolic process;cellular process;death;immune system process;macromolecule metabolic process;macromolecule modification;metabolic process;mRNA metabolic process;nitrogen compound metabolic process;nucleobase-containing compound metabolic process;primary metabolic process…	cell part;cytosol;intracellular organelle;macromolecular complex;nucleoplasm;organelle;proteasome complex;protein complex;vesicle	Proteasome	3D-structure;Acetylation;Alternativesplicing;ATP-binding;Completeproteome;Cytoplasm;Nucleotide-binding;Nucleus;Polymorphism;Proteasome;Referenceproteome	26S proteasome;PA700 complex;PA700-20S-PA28 complex	P62195;J3QQM1;J3QSA9;J3KRP2;J3QLH6;J3QSE0;J3QRW1;J3QRR3	P62195;J3QQM1;J3QSA9;J3KRP2	26S protease regulatory subunit 8	PSMC5	>sp|P62195|PRS8_HUMAN 26S protease regulatory subunit 8 OS=Homo sapiens GN=PSMC5 PE=1 SV=1;>tr|J3QQM1|J3QQM1_HUMAN 26S protease regulatory subunit 8 (Fragment) OS=Homo sapiens GN=PSMC5 PE=1 SV=1;>tr|J3QSA9|J3QSA9_HUMAN 26S protease regulatory subunit 8 (Fr
-0.674998	ATP-dependent protein binding;binding;catalytic activity;enzyme activator activity;enzyme regulator activity;ligase activity;protein binding;protein C-terminus binding;protein dimerization activity;protein heterodimerization activity;small protein activating enzyme activity;ubiquitin activating enzyme activity	cellular metabolic process;cellular process;macromolecule metabolic process;macromolecule modification;metabolic process;primary metabolic process;protein metabolic process;protein modification by small protein conjugation or removal;protein modification process	cell part;intracellular membrane-bounded organelle;intracellular organelle;nucleus;organelle	Ubiquitin mediated proteolysis	3D-structure;Alternativesplicing;Completeproteome;Directproteinsequencing;Ligase;Nucleus;Referenceproteome;Ublconjugationpathway	SUA1-UBA2 complex;SUMO1-SUA1-UBA2 complex	Q9UBE0;M0QZS6;B3KNJ4;M0QX65;M0R375;M0R054;M0QYM8;M0R286	Q9UBE0;M0QZS6;B3KNJ4	SUMO-activating enzyme subunit 1	SAE1	>sp|Q9UBE0|SAE1_HUMAN SUMO-activating enzyme subunit 1 OS=Homo sapiens GN=SAE1 PE=1 SV=1;>tr|M0QZS6|M0QZS6_HUMAN SUMO-activating enzyme subunit 1 OS=Homo sapiens GN=SAE1 PE=1 SV=1;>tr|B3KNJ4|B3KNJ4_HUMAN SUMO-1 activating enzyme subunit 1, isoform CRA_a OS
-0.575671	aminopeptidase activity;catalytic activity;dipeptidyl-peptidase activity;exopeptidase activity;hydrolase activity;peptidase activity;peptidase activity, acting on L-amino acid peptides;serine hydrolase activity;serine-type peptidase activity	macromolecule metabolic process;metabolic process;primary metabolic process;protein metabolic process;proteolysis	cell part;cytoplasmic membrane-bounded vesicle;cytosol;extracellular region;intracellular membrane-bounded organelle;intracellular organelle;lysosome;organelle;vacuole;vesicle		3D-structure;Aminopeptidase;Cleavageonpairofbasicresidues;Completeproteome;Cytoplasmicvesicle;Directproteinsequencing;Glycoprotein;Hydrolase;Lysosome;Polymorphism;Protease;Referenceproteome;Secreted;Serineprotease;Signal;Zymogen		Q9UHL4;R4GMR2;R4GNE8;R4GN05;R4GMV4;R4GMU5	Q9UHL4	Dipeptidyl peptidase 2	DPP7	>sp|Q9UHL4|DPP2_HUMAN Dipeptidyl peptidase 2 OS=Homo sapiens GN=DPP7 PE=1 SV=3
-0.464805	binding;carboxypeptidase activity;catalytic activity;cation binding;exopeptidase activity;hydrolase activity;ion binding;metal ion binding;metallocarboxypeptidase activity;metalloexopeptidase activity;metallopeptidase activity;peptidase activity;peptidase activity, acting on L-amino acid peptides;transition metal ion binding;zinc ion binding	anatomical structure morphogenesis;biological regulation;cellular component organization;cellular localization;cellular membrane organization;cellular metabolic process;cellular process;developmental process;hormone metabolic process;localization;macromolecule metabolic process;macromolecule modification;membrane organization;metabolic process;primary metabolic process;protein maturation;protein …	cell part;extracellular region;Golgi apparatus;intracellular membrane-bounded organelle;intracellular organelle;membrane;nucleus;organelle;plasma membrane	Type I diabetes mellitus	Alternativesplicing;Carboxypeptidase;Cleavageonpairofbasicresidues;Completeproteome;Cytoplasmicvesicle;Glycoprotein;Hydrolase;Membrane;Metal-binding;Metalloprotease;Nucleus;Polymorphism;Protease;Referenceproteome;Secreted;Signal;Zinc;Zymogen		P16870;D6R930;H0YAM0;C9JE88;D6RF88	P16870	Carboxypeptidase E	CPE	>sp|P16870|CBPE_HUMAN Carboxypeptidase E OS=Homo sapiens GN=CPE PE=1 SV=1
-0.447574	binding;calcium ion binding;cation binding;ion binding;metal ion binding		cell part;cytoplasm;extracellular region;membrane		Calcium;Completeproteome;Cytoplasm;Cytoplasmicvesicle;Membrane;Metal-binding;Polymorphism;Referenceproteome;Repeat;Secreted		O76038;Q96P10	O76038	Secretagogin	SCGN	>sp|O76038|SEGN_HUMAN Secretagogin OS=Homo sapiens GN=SCGN PE=2 SV=2
-0.446202	enzyme inhibitor activity;enzyme regulator activity;kinase inhibitor activity;kinase regulator activity;protein binding transcription factor activity;protein kinase C inhibitor activity;protein kinase inhibitor activity;protein kinase regulator activity;protein serine/threonine kinase inhibitor activity;transcription cofactor activity;transcription corepressor activity;transcription factor bindin…	anatomical structure development;biological regulation;cell differentiation;cell proliferation;cellular component assembly;cellular component organization;cellular membrane organization;cellular metabolic process;cellular nitrogen compound metabolic process;cellular process;developmental process;establishment of localization;immune system process;locomotion;macromolecular complex assembly;macromo…	cell part;cytoplasm;cytoplasmic membrane-bounded vesicle;cytosol;extracellular space;intracellular membrane-bounded organelle;intracellular organelle;macromolecular complex;membrane;nucleus;organelle;protein complex;transcriptional repressor complex;vesicle	Aldosterone-regulated sodium reabsorption;Cell cycle;Neurotrophin signaling pathway;Oocyte meiosis;p53 signaling pathway	3D-structure;Acetylation;Alternativeinitiation;Alternativesplicing;Completeproteome;Cytoplasm;Directproteinsequencing;Nucleus;Phosphoprotein;Polymorphism;Referenceproteome;Secreted	BRAF-RAF1-14-3-3 complex;Emerin complex 25;Kinase maturation complex 1	P31946;Q4VY19;Q4VY20;P31947	P31946	14-3-3 protein beta/alpha;14-3-3 protein beta/alpha, N-terminally processed	YWHAB	>sp|P31946|1433B_HUMAN 14-3-3 protein beta/alpha OS=Homo sapiens GN=YWHAB PE=1 SV=3
	binding;protein binding;receptor binding	biological regulation;cell communication;cell-cell signaling;cellular process;establishment of localization;response to stimulus;signal transduction;signaling;transport	cell part;centrosome;cytosol;Golgi apparatus;intracellular membrane-bounded organelle;intracellular non-membrane-bounded organelle;intracellular organelle;microtubule organizing center;organelle		Alternativesplicing;Coiledcoil;Completeproteome;Cytoplasm;Cytoskeleton;Diseasemutation;Golgiapparatus;LongQTsyndrome;Phosphoprotein;Polymorphism;Referenceproteome	KCNQ1 macromolecular complex	Q99996;A0A0A0MRF6;H7BYL6	Q99996;A0A0A0MRF6;H7BYL6	A-kinase anchor protein 9	AKAP9	>sp|Q99996|AKAP9_HUMAN A-kinase anchor protein 9 OS=Homo sapiens GN=AKAP9 PE=1 SV=3;>tr|A0A0A0MRF6|A0A0A0MRF6_HUMAN A-kinase anchor protein 9 OS=Homo sapiens GN=AKAP9 PE=1 SV=1;>tr|H7BYL6|H7BYL6_HUMAN A-kinase anchor protein 9 (Fragment) OS=Homo sapiens GN
	binding;nucleic acid binding;RNA binding	biological regulation;developmental maturation;developmental process;interspecies interaction between organisms;multi-organism process	cell part;cytoplasm;intracellular membrane-bounded organelle;intracellular organelle;nucleus;organelle		Alternativesplicing;ANKrepeat;Coiledcoil;Completeproteome;Cytoplasm;Host-virusinteraction;Nucleus;Phosphoprotein;Polymorphism;Referenceproteome;Repeat;RNA-binding		O75179;H0YM23	O75179;H0YM23	Ankyrin repeat domain-containing protein 17	ANKRD17	>sp|O75179|ANR17_HUMAN Ankyrin repeat domain-containing protein 17 OS=Homo sapiens GN=ANKRD17 PE=1 SV=3;>tr|H0YM23|H0YM23_HUMAN Ankyrin repeat domain-containing protein 17 (Fragment) OS=Homo sapiens GN=ANKRD17 PE=1 SV=1
	binding;lipid binding;phospholipid binding	biological regulation;cell cycle;cell death;cell proliferation;cellular process;death;regulation of transport;response to chemical stimulus;response to endogenous stimulus;response to stimulus;signal transduction	cell part;cytosol;intracellular membrane-bounded organelle;intracellular organelle;membrane;nucleus;organelle	Colorectal cancer;Pathways in cancer	3D-structure;Cellcycle;Coiledcoil;Completeproteome;Endosome;Membrane;Nucleus;Phosphoprotein;Polymorphism;Referenceproteome	AR-AKT-APPL complex	Q9UKG1;C9JAB0	Q9UKG1	DCC-interacting protein 13-alpha	APPL1	>sp|Q9UKG1|DP13A_HUMAN DCC-interacting protein 13-alpha OS=Homo sapiens GN=APPL1 PE=1 SV=1
	active transmembrane transporter activity;ATPase activity;ATPase activity, coupled;ATPase activity, coupled to movement of substances;ATPase activity, coupled to transmembrane movement of ions;ATPase activity, coupled to transmembrane movement of ions, phosphorylative mechanism;ATPase activity, coupled to transmembrane movement of substances;catalytic activity;cation transmembrane transporter act…	anatomical structure development;biological regulation;cellular component organization;cellular homeostasis;cellular ion homeostasis;cellular metabolic process;cellular process;developmental process;establishment of localization;homeostatic process;hydrogen transport;interspecies interaction between organisms;ion transport;macromolecule metabolic process;metabolic process;multi-organism process;o…	cell part;cytoplasmic membrane-bounded vesicle;endosome;intracellular membrane-bounded organelle;intracellular organelle;macromolecular complex;membrane;organelle;protein complex;proton-transporting two-sector ATPase complex;vesicle	Collecting duct acid secretion;Epithelial cell signaling in Helicobacter pylori infection;ko05152;Lysosome;Oxidative phosphorylation;Phagosome;Rheumatoid arthritis;Vibrio cholerae infection	Completeproteome;Hydrogeniontransport;Iontransport;Phosphoprotein;Referenceproteome;Transport		F5GYQ1;P61421;H3BQJ1;H3BSG7;H3BQB4	F5GYQ1;P61421;H3BQJ1;H3BSG7;H3BQB4	V-type proton ATPase subunit d 1	ATP6V0D1	>tr|F5GYQ1|F5GYQ1_HUMAN V-type proton ATPase subunit d 1 OS=Homo sapiens GN=ATP6V0D1 PE=1 SV=1;>sp|P61421|VA0D1_HUMAN V-type proton ATPase subunit d 1 OS=Homo sapiens GN=ATP6V0D1 PE=1 SV=1;>tr|H3BQJ1|H3BQJ1_HUMAN V-type proton ATPase subunit d 1 (Fragment)
			cell part		Alternativesplicing;Completeproteome;Directproteinsequencing;Disulfidebond;Glycoprotein;Immunoglobulindomain;Membrane;Polymorphism;Referenceproteome;Repeat;Signal;Transmembrane;Transmembranehelix		Q6UX41	Q6UX41	Butyrophilin-like protein 8	BTNL8	>sp|Q6UX41|BTNL8_HUMAN Butyrophilin-like protein 8 OS=Homo sapiens GN=BTNL8 PE=1 SV=1
	binding;chemokine activity;chemokine receptor binding;cytokine activity;cytokine receptor binding;endopeptidase inhibitor activity;endopeptidase regulator activity;enzyme inhibitor activity;enzyme regulator activity;G-protein-coupled receptor binding;peptidase inhibitor activity;peptidase regulator activity;protein binding;receptor binding	biological regulation;cell death;cell motility;cellular component movement;cellular homeostasis;cellular ion homeostasis;cellular metabolic process;cellular process;death;developmental process;embryo development;homeostatic process;immune system process;locomotion;macromolecule metabolic process;macromolecule modification;metabolic process;phosphorus metabolic process;primary metabolic process;pr…	cell part;extracellular space;macromolecular complex;protein complex	Complement and coagulation cascades;Prion diseases;Staphylococcus aureus infection;Systemic lupus erythematosus	3D-structure;Cleavageonpairofbasicresidues;Complementalternatepathway;Complementpathway;Completeproteome;Cytolysis;Directproteinsequencing;Disulfidebond;Glycoprotein;Immunity;Inflammatoryresponse;Innateimmunity;Membraneattackcomplex;Polymorphism;Referenceproteome;Secreted;Signal		P01031	P01031	Complement C5;Complement C5 beta chain;Complement C5 alpha chain;C5a anaphylatoxin;Complement C5 alpha chain	C5	>sp|P01031|CO5_HUMAN Complement C5 OS=Homo sapiens GN=C5 PE=1 SV=4
	ankyrin binding;binding;calcium channel activity;cation binding;cation channel activity;cation transmembrane transporter activity;channel activity;cytoskeletal protein binding;gated channel activity;high voltage-gated calcium channel activity;ion binding;ion channel activity;ion transmembrane transporter activity;metal ion binding;passive transmembrane transporter activity;protein binding;substra…	biological regulation;cellular homeostasis;cellular ion homeostasis;cellular metabolic process;cellular process;energy reserve metabolic process;establishment of localization;generation of precursor metabolites and energy;homeostatic process;ion transport;locomotion;metabolic process;multicellular organismal process;neurological system process;regulation of transport;response to chemical stimulus…	cell part;macromolecular complex;protein complex;voltage-gated calcium channel complex	Alzheimer's disease;Arrhythmogenic right ventricular cardiomyopathy (ARVC);Calcium signaling pathway;Carbohydrate digestion and absorption;Cardiac muscle contraction;Dilated cardiomyopathy;GnRH signaling pathway;Hypertrophic cardiomyopathy (HCM);MAPK signaling pathway;Type II diabetes mellitus;Vascular smooth muscle contraction	3D-structure;Alternativesplicing;Calcium;Calciumchannel;Calciumtransport;Completeproteome;Deafness;Diseasemutation;Disulfidebond;Glycoprotein;Ionchannel;Iontransport;Membrane;Metal-binding;Phosphoprotein;Polymorphism;Referenceproteome;Repeat;Transmembrane;Transmembranehelix;Transport;Tripletrepeatexpansion;Voltage-gatedchannel		Q01668;Q59GD8	Q01668;Q59GD8	Voltage-dependent L-type calcium channel subunit alpha-1D	CACNA1D	>sp|Q01668|CAC1D_HUMAN Voltage-dependent L-type calcium channel subunit alpha-1D OS=Homo sapiens GN=CACNA1D PE=1 SV=2;>tr|Q59GD8|Q59GD8_HUMAN Calcium channel, voltage-dependent, L type, alpha 1D subunit variant (Fragment) OS=Homo sapiens GN=CACNA1D PE=2 SV
	calcium channel activity;cation channel activity;cation transmembrane transporter activity;channel activity;gated channel activity;ion channel activity;ion transmembrane transporter activity;passive transmembrane transporter activity;substrate-specific channel activity;substrate-specific transmembrane transporter activity;substrate-specific transporter activity;transmembrane transporter activity;…	cell differentiation;cell motility;cellular component movement;cellular process;developmental process;locomotion;multicellular organismal development;multicellular organismal process	cell part;cell projection;cilium		Alternativesplicing;Calcium;Calciumchannel;Calciumtransport;Cellmembrane;Cellprojection;Cilium;Completeproteome;Developmentalprotein;Differentiation;Flagellum;Ionchannel;Iontransport;Membrane;Polymorphism;Referenceproteome;Spermatogenesis;Transmembrane;Transmembranehelix;Transport;Voltage-gatedchannel		Q96P56;E7EX46;B8ZZQ9	Q96P56;E7EX46;B8ZZQ9	Cation channel sperm-associated protein 2	CATSPER2	>sp|Q96P56|CTSR2_HUMAN Cation channel sperm-associated protein 2 OS=Homo sapiens GN=CATSPER2 PE=1 SV=2;>tr|E7EX46|E7EX46_HUMAN Cation channel sperm-associated protein 2 (Fragment) OS=Homo sapiens GN=CATSPER2 PE=4 SV=5;>tr|B8ZZQ9|B8ZZQ9_HUMAN Cation channel
	acid-amino acid ligase activity;binding;calcium ion binding;catalytic activity;cation binding;ion binding;ligase activity;ligase activity, forming carbon-nitrogen bonds;metal ion binding;molecular transducer activity;signal transducer activity;small conjugating protein ligase activity;transition metal ion binding;ubiquitin-protein ligase activity;zinc ion binding	biological regulation;cell activation;cellular metabolic process;cellular process;establishment of localization;immune system process;macromolecule metabolic process;macromolecule modification;metabolic process;nuclear transport;nucleocytoplasmic transport;primary metabolic process;protein metabolic process;protein modification by small protein conjugation or removal;protein modification process;…	cell part;cytosol;intracellular membrane-bounded organelle;intracellular organelle;membrane;nucleus;organelle;plasma membrane	Bacterial invasion of epithelial cells;Chronic myeloid leukemia;Endocytosis;ErbB signaling pathway;Insulin signaling pathway;Jak-STAT signaling pathway;Pathways in cancer;T cell receptor signaling pathway;Ubiquitin mediated proteolysis	3D-structure;Alternativesplicing;Calcium;Completeproteome;Cytoplasm;Ligase;Metal-binding;Phosphoprotein;Polymorphism;Referenceproteome;Repeat;Ublconjugation;Ublconjugationpathway;Zinc;Zinc-finger	Multiprotein complex (monoubiquitination);SH3KBP1-CBLB-EGFR complex	Q13191;Q68CY2;E9PHA9	Q13191;Q68CY2;E9PHA9	E3 ubiquitin-protein ligase CBL-B	CBLB;DKFZp779A0729	>sp|Q13191|CBLB_HUMAN E3 ubiquitin-protein ligase CBL-B OS=Homo sapiens GN=CBLB PE=1 SV=2;>tr|Q68CY2|Q68CY2_HUMAN E3 ubiquitin-protein ligase CBL-B (Fragment) OS=Homo sapiens GN=DKFZp779A0729 PE=1 SV=1;>tr|E9PHA9|E9PHA9_HUMAN E3 ubiquitin-protein ligase CB
	binding;calcium ion binding;cation binding;ion binding;metal ion binding	biological adhesion;cell adhesion;cell junction organization;cellular component assembly;cellular component organization;cellular process	cell part;membrane;plasma membrane		Calcium;Celladhesion;Cellmembrane;Cleavageonpairofbasicresidues;Completeproteome;Glycoprotein;Membrane;Metal-binding;Polymorphism;Referenceproteome;Repeat;Signal;Transmembrane;Transmembranehelix		Q9ULB5;F5H5X9	Q9ULB5;F5H5X9	Cadherin-7	CDH7	>sp|Q9ULB5|CADH7_HUMAN Cadherin-7 OS=Homo sapiens GN=CDH7 PE=2 SV=2;>tr|F5H5X9|F5H5X9_HUMAN Cadherin-7 OS=Homo sapiens GN=CDH7 PE=1 SV=1
	binding;cytoskeletal protein binding;kinetochore binding;microtubule binding;microtubule plus-end binding;protein binding;tubulin binding	biological regulation;cell division;cellular component organization;cellular process;cytoskeleton organization;establishment of localization;locomotion;microtubule organizing center organization;organelle organization;regulation of organelle organization;response to chemical stimulus;response to external stimulus;response to stimulus	cell part;cytoskeleton;cytosol;Golgi apparatus;intracellular membrane-bounded organelle;intracellular non-membrane-bounded organelle;intracellular organelle;kinetochore;macromolecular complex;organelle;protein complex		Alternativesplicing;Cellcycle;Celldivision;Centromere;Chromosome;Coiledcoil;Completeproteome;Cytoplasm;Cytoskeleton;Golgiapparatus;Kinetochore;Microtubule;Mitosis;Phosphoprotein;Polymorphism;Referenceproteome;Repeat		Q7Z460;F8WA11;H0Y5T1	Q7Z460;F8WA11;H0Y5T1	CLIP-associating protein 1	CLASP1	>sp|Q7Z460|CLAP1_HUMAN CLIP-associating protein 1 OS=Homo sapiens GN=CLASP1 PE=1 SV=1;>tr|F8WA11|F8WA11_HUMAN CLIP-associating protein 1 OS=Homo sapiens GN=CLASP1 PE=1 SV=2;>tr|H0Y5T1|H0Y5T1_HUMAN CLIP-associating protein 1 (Fragment) OS=Homo sapiens GN=CL
	adenyl nucleotide binding;adenyl ribonucleotide binding;ATP binding;binding;catalytic activity;kinase activity;nucleotide binding;phosphotransferase activity, alcohol group as acceptor;protein kinase activity;protein serine/threonine kinase activity;purine nucleotide binding;purine ribonucleoside triphosphate binding;purine ribonucleotide binding;ribonucleotide binding;transferase activity;transf…	anatomical structure morphogenesis;biological regulation;cell morphogenesis;cellular component morphogenesis;cellular component organization;cellular process;developmental process;response to stimulus;signal transduction	cell part;cytoplasm;macromolecular complex;ribonucleoprotein complex	Hedgehog signaling pathway;Wnt signaling pathway	ATP-binding;Completeproteome;Cytoplasm;Kinase;Nucleotide-binding;Polymorphism;Referenceproteome;Serine/threonine-proteinkinase;Transferase;Wntsignalingpathway		Q8N752	Q8N752	Casein kinase I isoform alpha-like	CSNK1A1L	>sp|Q8N752|KC1AL_HUMAN Casein kinase I isoform alpha-like OS=Homo sapiens GN=CSNK1A1L PE=2 SV=2
	binding;catalytic activity;hydrolase activity;hydrolase activity, acting on acid anhydrides;hydrolase activity, acting on acid anhydrides, in phosphorus-containing anhydrides;m7G(5')pppN diphosphatase activity;nucleic acid binding;pyrophosphatase activity;RNA 7-methylguanosine cap binding;RNA binding;RNA cap binding	biological regulation;catabolic process;cellular metabolic process;cellular nitrogen compound metabolic process;cellular process;macromolecule metabolic process;metabolic process;mRNA metabolic process;mRNA processing;nitrogen compound metabolic process;nucleobase-containing compound metabolic process;primary metabolic process;RNA catabolic process;RNA metabolic process;RNA processing;RNA splicing	cell part;cytosol;intracellular membrane-bounded organelle;intracellular organelle;mitochondrion;nucleus;organelle	RNA degradation	3D-structure;Acetylation;Completeproteome;Cytoplasm;Directproteinsequencing;Hydrolase;mRNAprocessing;mRNAsplicing;Nucleus;Polymorphism;Referenceproteome		Q96C86	Q96C86	m7GpppX diphosphatase	DCPS	>sp|Q96C86|DCPS_HUMAN m7GpppX diphosphatase OS=Homo sapiens GN=DCPS PE=1 SV=2
	adenyl nucleotide binding;adenyl ribonucleotide binding;ATP binding;binding;catalytic activity;hydrolase activity;hydrolase activity, acting on acid anhydrides;hydrolase activity, acting on acid anhydrides, in phosphorus-containing anhydrides;microtubule motor activity;motor activity;nucleoside-triphosphatase activity;nucleotide binding;purine nucleotide binding;purine ribonucleoside triphosphate…	cellular component movement;cellular process	cell part;macromolecular complex;protein complex		Alternativesplicing;ATP-binding;Cellprojection;Cilium;Coiledcoil;Completeproteome;Cytoplasm;Cytoskeleton;Dynein;Glycoprotein;Microtubule;Motorprotein;Nucleotide-binding;Polymorphism;Referenceproteome		Q0VDD8	Q0VDD8	Dynein heavy chain 14, axonemal	DNAH14	>sp|Q0VDD8|DYH14_HUMAN Dynein heavy chain 14, axonemal OS=Homo sapiens GN=DNAH14 PE=2 SV=3
	binding;calcium ion binding;cation binding;ion binding;metal ion binding	anatomical structure formation involved in morphogenesis;biological regulation;cell differentiation;cellular process;developmental process	extracellular region;extracellular space		Angiogenesis;Calcium;Coiledcoil;Completeproteome;Developmentalprotein;Differentiation;Disulfidebond;EGF-likedomain;Polymorphism;Referenceproteome;Repeat;Secreted;Signal		Q9UHF1;R4GMT3	Q9UHF1;R4GMT3	Epidermal growth factor-like protein 7	EGFL7	>sp|Q9UHF1|EGFL7_HUMAN Epidermal growth factor-like protein 7 OS=Homo sapiens GN=EGFL7 PE=1 SV=3;>tr|R4GMT3|R4GMT3_HUMAN Epidermal growth factor-like protein 7 (Fragment) OS=Homo sapiens GN=EGFL7 PE=1 SV=5
	binding;nucleic acid binding;ribonucleoprotein binding;ribosome binding;RNA binding;translation elongation factor activity;translation factor activity, nucleic acid binding	amine metabolic process;biological regulation;biosynthetic process;cellular amino acid metabolic process;cellular ketone metabolic process;cellular metabolic process;cellular nitrogen compound metabolic process;cellular process;establishment of localization;homeostatic process;macromolecule metabolic process;macromolecule modification;metabolic process;multicellular organismal process;nitrogen co…	cell part;cytosol;macromolecular complex;membrane;nuclear pore;protein complex		Completeproteome;Cytoplasm;Elongationfactor;Endoplasmicreticulum;Hypusine;Membrane;mRNAtransport;Nuclearporecomplex;Nucleus;Polymorphism;Proteinbiosynthesis;Proteintransport;Referenceproteome;RNA-binding;Translocation;Transport		Q9GZV4;C9J4W5	Q9GZV4;C9J4W5	Eukaryotic translation initiation factor 5A-2	EIF5A2	>sp|Q9GZV4|IF5A2_HUMAN Eukaryotic translation initiation factor 5A-2 OS=Homo sapiens GN=EIF5A2 PE=1 SV=3;>tr|C9J4W5|C9J4W5_HUMAN Eukaryotic translation initiation factor 5A (Fragment) OS=Homo sapiens GN=EIF5A2 PE=1 SV=1
		biological adhesion;biological regulation;cell adhesion;cellular process;establishment of localization;locomotion;response to chemical stimulus;response to external stimulus;response to stimulus;transport	cell part;cell projection;centrosome;cytoplasm;cytoskeleton;intracellular non-membrane-bounded organelle;intracellular organelle;macromolecular complex;membrane;microtubule organizing center;neuron projection;organelle;plasma membrane;protein complex		Alternativesplicing;Cellmembrane;Coiledcoil;Completeproteome;Cytoplasm;Cytoskeleton;Disulfidebond;Membrane;Microtubule;Phosphoprotein;Polymorphism;Referenceproteome;Transport;Ublconjugation	DISC-FEZ1 complex;DISC-FEZ1-F-actin complex	Q99689	Q99689	Fasciculation and elongation protein zeta-1	FEZ1	>sp|Q99689|FEZ1_HUMAN Fasciculation and elongation protein zeta-1 OS=Homo sapiens GN=FEZ1 PE=1 SV=1
	binding;calcium ion binding;catalytic activity;cation binding;cis-trans isomerase activity;drug binding;FK506 binding;ion binding;isomerase activity;macrolide binding;metal ion binding;peptidyl-prolyl cis-trans isomerase activity	biological regulation;cellular metabolic process;cellular process;macromolecule metabolic process;metabolic process;primary metabolic process;protein folding;protein metabolic process;regulation of protein modification process	cell part;membrane		3D-structure;Calcium;Completeproteome;Deafness;Directproteinsequencing;Ehlers-Danlossyndrome;Endoplasmicreticulum;Glycoprotein;Isomerase;Metal-binding;Referenceproteome;Repeat;Rotamase;Signal		Q9NWM8;F8WBZ0	Q9NWM8;F8WBZ0	Peptidyl-prolyl cis-trans isomerase FKBP14	FKBP14	>sp|Q9NWM8|FKB14_HUMAN Peptidyl-prolyl cis-trans isomerase FKBP14 OS=Homo sapiens GN=FKBP14 PE=1 SV=1;>tr|F8WBZ0|F8WBZ0_HUMAN Peptidyl-prolyl cis-trans isomerase FKBP14 OS=Homo sapiens GN=FKBP14 PE=1 SV=1
	ARF guanyl-nucleotide exchange factor activity;enzyme regulator activity;GTPase regulator activity;guanyl-nucleotide exchange factor activity;nucleoside-triphosphatase regulator activity;small GTPase regulator activity	biological regulation;cellular component organization;cellular process;establishment of localization;Golgi vesicle transport;organelle organization;transport;vesicle organization;vesicle-mediated transport	cell part;intracellular membrane-bounded organelle;intracellular organelle;membrane;microbody;mitochondrion;organelle;peroxisome		Completeproteome;Guanine-nucleotidereleasingfactor;Phosphoprotein;Polymorphism;Referenceproteome		Q92538	Q92538	Golgi-specific brefeldin A-resistance guanine nucleotide exchange factor 1	GBF1	>sp|Q92538|GBF1_HUMAN Golgi-specific brefeldin A-resistance guanine nucleotide exchange factor 1 OS=Homo sapiens GN=GBF1 PE=1 SV=2
	binding;G-protein coupled receptor activity;molecular transducer activity;N-formyl peptide receptor activity;peptide binding;peptide receptor activity;peptide receptor activity, G-protein coupled;receptor activity;signal transducer activity;signaling receptor activity;transmembrane signaling receptor activity		cell part;membrane;plasma membrane		Cellmembrane;Completeproteome;Disulfidebond;Glycoprotein;G-proteincoupledreceptor;Membrane;Polymorphism;Receptor;Referenceproteome;Transducer;Transmembrane;Transmembranehelix		Q49SQ1	Q49SQ1	Probable G-protein coupled receptor 33	GPR33	>sp|Q49SQ1|GPR33_HUMAN Probable G-protein coupled receptor 33 OS=Homo sapiens GN=GPR33 PE=2 SV=1
	adenyl nucleotide binding;adenyl ribonucleotide binding;ATP binding;binding;catalytic activity;G-protein coupled receptor kinase activity;kinase activity;nucleotide binding;phosphotransferase activity, alcohol group as acceptor;protein kinase activity;protein serine/threonine kinase activity;purine nucleotide binding;purine ribonucleoside triphosphate binding;purine ribonucleotide binding;ribonuc…	biological regulation;cellular process;response to stimulus;signal transduction			ATP-binding;Completeproteome;Nucleotide-binding;Referenceproteome		D6RHC7;D6RDA3;D6R9V4;D6RC88	D6RHC7;D6RDA3;D6R9V4;D6RC88		GRK6	>tr|D6RHC7|D6RHC7_HUMAN G protein-coupled receptor kinase 6 (Fragment) OS=Homo sapiens GN=GRK6 PE=1 SV=1;>tr|D6RDA3|D6RDA3_HUMAN G protein-coupled receptor kinase 6 (Fragment) OS=Homo sapiens GN=GRK6 PE=1 SV=1;>tr|D6R9V4|D6R9V4_HUMAN G protein-coupled rece
		cell communication;cellular process;response to external stimulus;response to extracellular stimulus;response to stimulus			Completeproteome;Phosphoprotein;Referenceproteome		G3V1A6;P57764;E9PIB2;E9PQR9;E9PNZ0;E9PQ48	G3V1A6;P57764	Gasdermin-D	GSDMD	>tr|G3V1A6|G3V1A6_HUMAN Gasdermin domain containing 1, isoform CRA_d OS=Homo sapiens GN=GSDMD PE=1 SV=1;>sp|P57764|GSDMD_HUMAN Gasdermin-D OS=Homo sapiens GN=GSDMD PE=1 SV=1
	ATPase activity;ATPase activity, coupled;ATP-dependent DNA helicase activity;ATP-dependent helicase activity;catalytic activity;DNA helicase activity;DNA-dependent ATPase activity;helicase activity;hydrolase activity;hydrolase activity, acting on acid anhydrides;hydrolase activity, acting on acid anhydrides, in phosphorus-containing anhydrides;nucleic acid binding transcription factor activity;nu…	biological regulation;biosynthetic process;catabolic process;cellular metabolic process;cellular nitrogen compound metabolic process;cellular process;DNA metabolic process;DNA repair;macromolecule metabolic process;macromolecule modification;metabolic process;mRNA metabolic process;mRNA processing;nitrogen compound metabolic process;nucleobase-containing compound metabolic process;phosphorus meta…	cell part;macromolecular complex;protein complex;transcription factor complex	Basal transcription factors;Nucleotide excision repair	Completeproteome;DNAdamage;DNArepair;Nucleus;Polymorphism;Referenceproteome;Transcription;Transcriptionregulation	BRCA1-RNA polymerase II complex;CF IIAm complex (Cleavage factor IIAm complex);RNA polymerase II holoenzyme complex;TFIIH transcription factor complex;TFIIH transcription factor core complex	Q92759	Q92759	General transcription factor IIH subunit 4	GTF2H4	>sp|Q92759|TF2H4_HUMAN General transcription factor IIH subunit 4 OS=Homo sapiens GN=GTF2H4 PE=2 SV=1
	binding;chromatin binding;nucleic acid binding transcription factor activity;protein binding transcription factor activity;sequence-specific DNA binding transcription factor activity;transcription coactivator activity;transcription cofactor activity;transcription factor binding transcription factor activity	biological regulation;biosynthetic process;cell cycle;cellular component organization;cellular metabolic process;cellular nitrogen compound metabolic process;cellular process;chromatin modification;chromatin organization;chromosome organization;histone modification;macromolecule metabolic process;macromolecule modification;metabolic process;nitrogen compound metabolic process;nucleobase-containin…	cell body;cell part;chromatin remodeling complex;histone methyltransferase complex;intracellular membrane-bounded organelle;intracellular organelle;macromolecular complex;mitochondrion;neuronal cell body;nucleus;organelle;protein complex		3D-structure;Acetylation;Alternativesplicing;Autocatalyticcleavage;Cellcycle;Chromatinregulator;Completeproteome;Cytoplasm;Directproteinsequencing;Diseasemutation;Glycoprotein;Host-virusinteraction;Isopeptidebond;Kelchrepeat;Mentalretardation;Nucleus;Phosphoprotein;Polymorphism;Referenceproteome;Repeat;Ublconjugation	HCF-1 complex;MLL1-WDR5 complex;MLL-HCF complex	A6NEM2;P51610;H7C1C4	A6NEM2;P51610	Host cell factor 1;HCF N-terminal chain 1;HCF N-terminal chain 2;HCF N-terminal chain 3;HCF N-terminal chain 4;HCF N-terminal chain 5;HCF N-terminal chain 6;HCF C-terminal chain 1;HCF C-terminal chain 2;HCF C-terminal chain 3;HCF C-terminal chain 4;HCF C-terminal chain 5;HCF C-terminal chain 6	HCFC1	>tr|A6NEM2|A6NEM2_HUMAN Host cell factor 1 OS=Homo sapiens GN=HCFC1 PE=1 SV=2;>sp|P51610|HCFC1_HUMAN Host cell factor 1 OS=Homo sapiens GN=HCFC1 PE=1 SV=2
	3-hydroxy-2-methylbutyryl-CoA dehydrogenase activity;3-hydroxyacyl-CoA dehydrogenase activity;catalytic activity;cholate 7-alpha-dehydrogenase activity;oxidoreductase activity;oxidoreductase activity, acting on CH-OH group of donors;oxidoreductase activity, acting on the CH-OH group of donors, NAD or NADP as acceptor;steroid dehydrogenase activity;steroid dehydrogenase activity, acting on the CH-…	amine metabolic process;catabolic process;cellular amino acid metabolic process;cellular ketone metabolic process;cellular metabolic process;cellular nitrogen compound metabolic process;cellular process;lipid metabolic process;macromolecule metabolic process;metabolic process;nitrogen compound metabolic process;nucleobase-containing compound metabolic process;organic acid metabolic process;primar…	cell part;endoplasmic reticulum;intracellular membrane-bounded organelle;intracellular organelle;membrane;organelle;plasma membrane	Alzheimer's disease;Valine, leucine and isoleucine degradation	3D-structure;Acetylation;Alternativesplicing;Chromosomalrearrangement;Completeproteome;Diseasemutation;Mentalretardation;Mitochondrion;NAD;Oxidoreductase;Referenceproteome;tRNAprocessing		Q99714;Q5H928	Q99714	3-hydroxyacyl-CoA dehydrogenase type-2	HSD17B10	>sp|Q99714|HCD2_HUMAN 3-hydroxyacyl-CoA dehydrogenase type-2 OS=Homo sapiens GN=HSD17B10 PE=1 SV=3
			cell part;membrane;plasma membrane		Alternativesplicing;Cellmembrane;Completeproteome;Membrane;Polymorphism;Receptor;Referenceproteome;Signal;Transmembrane;Transmembranehelix		Q9H665;K7EL86	Q9H665;K7EL86	IGF-like family receptor 1	IGFLR1	>sp|Q9H665|IGFR1_HUMAN IGF-like family receptor 1 OS=Homo sapiens GN=IGFLR1 PE=1 SV=1;>tr|K7EL86|K7EL86_HUMAN IGF-like family receptor 1 OS=Homo sapiens GN=IGFLR1 PE=1 SV=1
	binding;calcium channel activity;cation channel activity;cation transmembrane transporter activity;channel activity;gated channel activity;ion channel activity;ion transmembrane transporter activity;passive transmembrane transporter activity;protein binding;receptor binding;substrate-specific channel activity;substrate-specific transmembrane transporter activity;substrate-specific transporter act…	biological adhesion;biological regulation;cell adhesion;cell differentiation;cellular component assembly;cellular component organization;cellular membrane organization;cellular process;developmental process;membrane organization;regulation of transport;response to stimulus;signal transduction	cell part;cell projection;cell surface;cytoplasm;membrane;neuron projection;plasma membrane		3D-structure;Alternativesplicing;Cellmembrane;Cellprojection;Completeproteome;Cytoplasm;Disulfidebond;Glycoprotein;Immunoglobulindomain;Membrane;Mentalretardation;Polymorphism;Receptor;Referenceproteome;Repeat;Signal;Transmembrane;Transmembranehelix		Q9NZN1;A0A0A0MR17	Q9NZN1;A0A0A0MR17	Interleukin-1 receptor accessory protein-like 1	IL1RAPL1	>sp|Q9NZN1|IRPL1_HUMAN Interleukin-1 receptor accessory protein-like 1 OS=Homo sapiens GN=IL1RAPL1 PE=1 SV=2;>tr|A0A0A0MR17|A0A0A0MR17_HUMAN Interleukin-1 receptor accessory protein-like 1 OS=Homo sapiens GN=IL1RAPL1 PE=1 SV=1
	binding;catalytic activity;cation binding;dioxygenase activity;ion binding;metal ion binding;oxidoreductase activity;oxidoreductase activity, acting on single donors with incorporation of molecular oxygen;oxidoreductase activity, acting on single donors with incorporation of molecular oxygen, incorporation of two atoms of oxygen;transition metal ion binding;zinc ion binding	biological regulation;biosynthetic process;cellular component organization;cellular metabolic process;cellular nitrogen compound metabolic process;cellular process;chromatin modification;chromatin organization;chromosome organization;macromolecule metabolic process;metabolic process;nitrogen compound metabolic process;nucleobase-containing compound metabolic process;organelle organization;primary…	cell part;intracellular membrane-bounded organelle;intracellular organelle;nucleus;organelle		Acetylation;Alternativesplicing;Chromatinregulator;Completeproteome;Dioxygenase;Iron;Metal-binding;Nucleus;Oxidoreductase;Phosphoprotein;Polymorphism;Referenceproteome;Repeat;Transcription;Transcriptionregulation;Zinc;Zinc-finger		F5GX28;A0A0C4DFL8;O94953;K7ES23	F5GX28;A0A0C4DFL8;O94953;K7ES23	Lysine-specific demethylase 4B	KDM4B	>tr|F5GX28|F5GX28_HUMAN Lysine-specific demethylase 4B OS=Homo sapiens GN=KDM4B PE=1 SV=2;>tr|A0A0C4DFL8|A0A0C4DFL8_HUMAN Lysine-specific demethylase 4B OS=Homo sapiens GN=KDM4B PE=1 SV=1;>sp|O94953|KDM4B_HUMAN Lysine-specific demethylase 4B OS=Homo sapien
					3D-structure;Acetylation;Coiledcoil;Completeproteome;Phosphoprotein;Polymorphism;Referenceproteome		Q5T7N2	Q5T7N2	LINE-1 type transposase domain-containing protein 1	L1TD1	>sp|Q5T7N2|LITD1_HUMAN LINE-1 type transposase domain-containing protein 1 OS=Homo sapiens GN=L1TD1 PE=1 SV=1
	binding;carboxylic acid binding;catalytic activity;cation binding;dioxygenase activity;ion binding;iron ion binding;L-ascorbic acid binding;metal ion binding;oxidoreductase activity;oxidoreductase activity, acting on paired donors, with incorporation or reduction of molecular oxygen;oxidoreductase activity, acting on paired donors, with incorporation or reduction of molecular oxygen, 2-oxoglutara…	biological regulation;cell growth;cellular component organization;cellular process;extracellular matrix organization;extracellular structure organization;growth	cell part;extracellular matrix;intracellular membrane-bounded organelle;intracellular organelle;nucleus;organelle;proteinaceous extracellular matrix		Alternativesplicing;Coiledcoil;Completeproteome;Dioxygenase;Dwarfism;Endoplasmicreticulum;Extracellularmatrix;Glycoprotein;Iron;Metal-binding;Osteogenesisimperfecta;Oxidoreductase;Polymorphism;Referenceproteome;Repeat;Secreted;Signal;TPRrepeat;VitaminC		Q32P28;H7C2W6;E2QRI1	Q32P28	Prolyl 3-hydroxylase 1	LEPRE1	>sp|Q32P28|P3H1_HUMAN Prolyl 3-hydroxylase 1 OS=Homo sapiens GN=LEPRE1 PE=1 SV=2
	aminopeptidase activity;binding;catalytic activity;cation binding;exopeptidase activity;hydrolase activity;ion binding;metal ion binding;metallopeptidase activity;peptidase activity;peptidase activity, acting on L-amino acid peptides;transition metal ion binding;zinc ion binding	catabolic process;cell communication;cell-cell signaling;cellular component organization;cellular membrane organization;cellular metabolic process;cellular process;immune system process;macromolecule metabolic process;macromolecule modification;membrane organization;metabolic process;multi-organism process;primary metabolic process;protein catabolic process;protein metabolic process;protein modif…	cell part;cytosol;extracellular region;membrane	Renin-angiotensin system	Alternativesplicing;Aminopeptidase;Cellmembrane;Completeproteome;Directproteinsequencing;Glycoprotein;Hydrolase;Membrane;Metal-binding;Metalloprotease;Phosphoprotein;Polymorphism;Protease;Referenceproteome;Secreted;Signal-anchor;Transmembrane;Transmembranehelix;Zinc		Q9UIQ6	Q9UIQ6	Leucyl-cystinyl aminopeptidase;Leucyl-cystinyl aminopeptidase, pregnancy serum form	LNPEP	>sp|Q9UIQ6|LCAP_HUMAN Leucyl-cystinyl aminopeptidase OS=Homo sapiens GN=LNPEP PE=1 SV=3
		biological regulation	cell part;membrane;plasma membrane	Axon guidance	3D-structure;Celljunction;Cellmembrane;Completeproteome;Disulfidebond;Glycoprotein;Immunoglobulindomain;Leucine-richrepeat;Membrane;Polymorphism;Postsynapticcellmembrane;Referenceproteome;Repeat;Signal;Synapse;Transmembrane;Transmembranehelix		Q9HCJ2;Q9NT99;Q9HBW1;M0R2G0	Q9HCJ2;Q9NT99;Q9HBW1;M0R2G0	Leucine-rich repeat-containing protein 4C;Leucine-rich repeat-containing protein 4B;Leucine-rich repeat-containing protein 4	LRRC4C;LRRC4B;LRRC4	>sp|Q9HCJ2|LRC4C_HUMAN Leucine-rich repeat-containing protein 4C OS=Homo sapiens GN=LRRC4C PE=1 SV=1;>sp|Q9NT99|LRC4B_HUMAN Leucine-rich repeat-containing protein 4B OS=Homo sapiens GN=LRRC4B PE=2 SV=3;>sp|Q9HBW1|LRRC4_HUMAN Leucine-rich repeat-containing
		biological regulation;circulatory system process;multicellular organismal process;response to chemical stimulus;response to stimulus;response to stress	cell part;extracellular space		3D-structure;Completeproteome;Directproteinsequencing;Disulfidebond;Glycoprotein;Growthfactor;Phosphoprotein;Referenceproteome;Secreted;Sialicacid;Signal;Unfoldedproteinresponse		P55145	P55145	Mesencephalic astrocyte-derived neurotrophic factor	MANF	>sp|P55145|MANF_HUMAN Mesencephalic astrocyte-derived neurotrophic factor OS=Homo sapiens GN=MANF PE=1 SV=3
					Acetylation;Completeproteome;Directproteinsequencing;Phosphoprotein;Referenceproteome		Q8NDC0	Q8NDC0	MAPK-interacting and spindle-stabilizing protein-like	MAPK1IP1L	>sp|Q8NDC0|MISSL_HUMAN MAPK-interacting and spindle-stabilizing protein-like OS=Homo sapiens GN=MAPK1IP1L PE=1 SV=4
	adenyl nucleotide binding;adenyl ribonucleotide binding;ATP binding;binding;catalytic activity;cation binding;ion binding;kinase activity;lipid binding;magnesium ion binding;metal ion binding;nucleotide binding;phosphotransferase activity, alcohol group as acceptor;protein kinase activity;protein serine/threonine kinase activity;purine nucleotide binding;purine ribonucleoside triphosphate binding…	biological regulation;cell motility;cellular component movement;cellular metabolic process;cellular process;establishment or maintenance of cell polarity;locomotion;macromolecule metabolic process;macromolecule modification;metabolic process;phosphorus metabolic process;primary metabolic process;protein metabolic process;protein modification process;protein phosphorylation;regulation of organelle…	cell part;intracellular membrane-bounded organelle;intracellular organelle;membrane;nucleus;organelle;plasma membrane		3D-structure;Alternativepromoterusage;Alternativesplicing;ATP-binding;Cellmembrane;Completeproteome;Cytoplasm;Developmentalprotein;Differentiation;Kinase;Lipid-binding;Magnesium;Membrane;Metal-binding;Nucleotide-binding;Phosphoprotein;Referenceproteome;Serine/threonine-proteinkinase;Transferase;Wntsignalingpathway	Kinase maturation complex 1	Q7KZI7;E9PC69;E7ETY4	Q7KZI7;E9PC69;E7ETY4	Serine/threonine-protein kinase MARK2	MARK2	>sp|Q7KZI7|MARK2_HUMAN Serine/threonine-protein kinase MARK2 OS=Homo sapiens GN=MARK2 PE=1 SV=2;>tr|E9PC69|E9PC69_HUMAN Serine/threonine-protein kinase MARK2 OS=Homo sapiens GN=MARK2 PE=1 SV=3;>tr|E7ETY4|E7ETY4_HUMAN Serine/threonine-protein kinase MARK2 O
	binding;catalytic activity;cation binding;DNA binding;histone methyltransferase activity;histone methyltransferase activity (H3-K4 specific);histone-lysine N-methyltransferase activity;ion binding;lysine N-methyltransferase activity;metal ion binding;methyltransferase activity;N-methyltransferase activity;nucleic acid binding;protein methyltransferase activity;protein-lysine N-methyltransferase a…	biological regulation;biosynthetic process;cellular metabolic process;cellular nitrogen compound metabolic process;cellular process;macromolecule metabolic process;metabolic process;nitrogen compound metabolic process;nucleobase-containing compound metabolic process;primary metabolic process;response to stimulus;RNA metabolic process;signal transduction	cell part;histone methyltransferase complex;intracellular membrane-bounded organelle;intracellular organelle;macromolecular complex;nucleus;organelle;protein complex		3D-structure;Acetylation;Activator;Alternativesplicing;Chromatinregulator;Coiledcoil;Completeproteome;DNA-binding;Metal-binding;Methyltransferase;Nucleus;Phosphoprotein;Polymorphism;Referenceproteome;Repeat;S-adenosyl-L-methionine;Transcription;Transcriptionregulation;Transferase;Zinc;Zinc-finger	ASCOM complex;PTIP-HMT complex;UTX-MLL2/3 complex	Q8NEZ4;H7BY37	Q8NEZ4;H7BY37	Histone-lysine N-methyltransferase MLL3	MLL3	>sp|Q8NEZ4|KMT2C_HUMAN Histone-lysine N-methyltransferase 2C OS=Homo sapiens GN=KMT2C PE=1 SV=3;>tr|H7BY37|H7BY37_HUMAN Histone-lysine N-methyltransferase 2C (Fragment) OS=Homo sapiens GN=KMT2C PE=1 SV=1
	binding;catalytic activity;double-stranded RNA binding;endonuclease activity;endonuclease activity, active with either ribo- or deoxyribonucleic acids and producing 5'-phosphomonoesters;endoribonuclease activity;endoribonuclease activity, producing 5'-phosphomonoesters;hydrolase activity;hydrolase activity, acting on ester bonds;nuclease activity;nucleic acid binding;ribonuclease activity;ribonuc…	cellular metabolic process;cellular nitrogen compound metabolic process;cellular process;macromolecule metabolic process;metabolic process;nitrogen compound metabolic process;nucleobase-containing compound metabolic process;primary metabolic process;RNA metabolic process;RNA processing	cell part;intracellular membrane-bounded organelle;intracellular non-membrane-bounded organelle;intracellular organelle;macromolecular complex;mitochondrion;organelle;ribonucleoprotein complex;ribosome		Completeproteome;Endonuclease;Hydrolase;Mitochondrion;Nuclease;Phosphoprotein;Polymorphism;Referenceproteome;Ribonucleoprotein;Ribosomalprotein;RNA-binding;Transitpeptide	39S ribosomal subunit, mitochondrial;55S ribosome, mitochondrial	Q9H9J2	Q9H9J2	39S ribosomal protein L44, mitochondrial	MRPL44	>sp|Q9H9J2|RM44_HUMAN 39S ribosomal protein L44, mitochondrial OS=Homo sapiens GN=MRPL44 PE=1 SV=1
	protein binding transcription factor activity;transcription coactivator activity;transcription cofactor activity;transcription factor binding transcription factor activity	establishment of localization;protein transport;transport	cell part;cytoplasm;intracellular membrane-bounded organelle;intracellular organelle;nucleus;organelle		Completeproteome;Cytoplasm;Nucleus;Phosphoprotein;Polymorphism;Proteintransport;Referenceproteome;Transport		Q9H009	Q9H009	Nascent polypeptide-associated complex subunit alpha-2	NACA2	>sp|Q9H009|NACA2_HUMAN Nascent polypeptide-associated complex subunit alpha-2 OS=Homo sapiens GN=NACA2 PE=1 SV=1
	binding;histone binding;methylated histone residue binding;protein binding	cell division;cellular component organization;cellular metabolic process;cellular nitrogen compound metabolic process;cellular process;chromosome organization;DNA metabolic process;DNA packaging;macromolecule metabolic process;metabolic process;nitrogen compound metabolic process;nucleobase-containing compound metabolic process;organelle organization;primary metabolic process	cell part;condensin complex;macromolecular complex;protein complex		Cellcycle;Celldivision;Coiledcoil;Completeproteome;DNAcondensation;Mitosis;Nucleus;Phosphoprotein;Polymorphism;Referenceproteome;Repeat	Condensin II	P42695;G3V1A9;E9PKK4	P42695;G3V1A9;E9PKK4	Condensin-2 complex subunit D3	NCAPD3	>sp|P42695|CNDD3_HUMAN Condensin-2 complex subunit D3 OS=Homo sapiens GN=NCAPD3 PE=1 SV=2;>tr|G3V1A9|G3V1A9_HUMAN Condensin-2 complex subunit D3 OS=Homo sapiens GN=NCAPD3 PE=1 SV=1;>tr|E9PKK4|E9PKK4_HUMAN Condensin-2 complex subunit D3 OS=Homo sapiens GN=N
	binding;catalytic activity;cation binding;hydrolase activity;ion binding;metal ion binding		cell part;intracellular membrane-bounded organelle;intracellular organelle;mitochondrion;organelle		Alternativesplicing;Completeproteome;Hydrolase;Polymorphism;Referenceproteome		Q86X67;A0A087X1G4	Q86X67;A0A087X1G4	Nucleoside diphosphate-linked moiety X motif 13	NUDT13	>sp|Q86X67|NUD13_HUMAN Nucleoside diphosphate-linked moiety X motif 13 OS=Homo sapiens GN=NUDT13 PE=2 SV=3;>tr|A0A087X1G4|A0A087X1G4_HUMAN Nucleoside diphosphate-linked moiety X motif 13 OS=Homo sapiens GN=NUDT13 PE=1 SV=1
	structural molecule activity	cell differentiation;cell division;cellular component organization;cellular process;cytoskeleton organization;developmental process;establishment of localization;nucleus organization;organelle organization	apical part of cell;cell part;chromosome;cytoplasm;cytosol;intracellular membrane-bounded organelle;intracellular non-membrane-bounded organelle;intracellular organelle;macromolecular complex;nucleoplasm;nucleus;organelle;protein complex		3D-structure;Acetylation;ADP-ribosylation;Alternativesplicing;Cellcycle;Celldivision;Chromosome;Coiledcoil;Completeproteome;Cytoplasm;Cytoskeleton;Microtubule;Mitosis;Nucleus;Phosphoprotein;Polymorphism;Referenceproteome	NuMA-LGN-G-alpha-i-1 complex	Q14980;A0A087WY61;F5H4J1;F5H6Y5;H0YFY6	Q14980;A0A087WY61;F5H4J1;F5H6Y5	Nuclear mitotic apparatus protein 1	NUMA1	>sp|Q14980|NUMA1_HUMAN Nuclear mitotic apparatus protein 1 OS=Homo sapiens GN=NUMA1 PE=1 SV=2;>tr|A0A087WY61|A0A087WY61_HUMAN Nuclear mitotic apparatus protein 1 OS=Homo sapiens GN=NUMA1 PE=1 SV=1;>tr|F5H4J1|F5H4J1_HUMAN Nuclear mitotic apparatus protein 1
	adenyl nucleotide binding;adenyl ribonucleotide binding;ATP binding;binding;catalytic activity;DNA binding;double-stranded RNA binding;hormone receptor binding;nuclear hormone receptor binding;nucleic acid binding;nucleotide binding;protein binding;purine nucleotide binding;purine ribonucleoside triphosphate binding;purine ribonucleotide binding;receptor binding;ribonucleotide binding;RNA binding…	biological regulation;cellular process;immune system process;multi-organism process;response to biotic stimulus;response to chemical stimulus;response to stimulus;response to stress;signal transduction	cell part;cytosol;intracellular non-membrane-bounded organelle;intracellular organelle;nucleolus;organelle		3D-structure;Alternativesplicing;Antiviraldefense;Completeproteome;Cytoplasm;Immunity;Innateimmunity;Nucleus;Polymorphism;Referenceproteome;Repeat;RNA-binding		Q15646	Q15646	59 kDa 2-5-oligoadenylate synthase-like protein	OASL	>sp|Q15646|OASL_HUMAN 2-5-oligoadenylate synthase-like protein OS=Homo sapiens GN=OASL PE=1 SV=2
	binding;catalytic activity;cation binding;endopeptidase activity;hydrolase activity;ion binding;metal ion binding;metalloendopeptidase activity;metallopeptidase activity;peptidase activity;peptidase activity, acting on L-amino acid peptides	alcohol metabolic process;biological regulation;carbohydrate metabolic process;cellular component organization;cellular membrane organization;cellular metabolic process;cellular process;homeostatic process;lipid metabolic process;macromolecule metabolic process;membrane organization;metabolic process;mitochondrion organization;multicellular organismal process;organelle organization;primary metabo…	cell part;membrane		Alternativesplicing;Completeproteome;Hydrolase;Membrane;Metal-binding;Metalloprotease;Mitochondrion;Mitochondrioninnermembrane;Polymorphism;Protease;Referenceproteome;Transitpeptide;Transmembrane;Transmembranehelix;Zinc		Q96E52;H7BZX2;X6RDQ1	Q96E52;H7BZX2;X6RDQ1	Metalloendopeptidase OMA1, mitochondrial	OMA1	>sp|Q96E52|OMA1_HUMAN Metalloendopeptidase OMA1, mitochondrial OS=Homo sapiens GN=OMA1 PE=1 SV=1;>tr|H7BZX2|H7BZX2_HUMAN Metalloendopeptidase OMA1, mitochondrial (Fragment) OS=Homo sapiens GN=OMA1 PE=1 SV=1;>tr|X6RDQ1|X6RDQ1_HUMAN Metalloendopeptidase OMA1
	G-protein coupled receptor activity;molecular transducer activity;olfactory receptor activity;receptor activity;signal transducer activity;signaling receptor activity;transmembrane signaling receptor activity	detection of stimulus;response to chemical stimulus;response to stimulus	cell part;membrane;plasma membrane	Olfactory transduction	Cellmembrane;Completeproteome;Disulfidebond;Glycoprotein;G-proteincoupledreceptor;Membrane;Olfaction;Polymorphism;Receptor;Referenceproteome;Sensorytransduction;Transducer;Transmembrane;Transmembranehelix		Q8NGP3	Q8NGP3	Olfactory receptor 5M9	OR5M9	>sp|Q8NGP3|OR5M9_HUMAN Olfactory receptor 5M9 OS=Homo sapiens GN=OR5M9 PE=3 SV=1
	binding;chaperone binding;protein binding	cellular metabolic process;cellular process;macromolecule metabolic process;metabolic process;primary metabolic process;protein folding;protein metabolic process	cell part;cytosol;intracellular membrane-bounded organelle;intracellular organelle;macromolecular complex;mitochondrion;nucleus;organelle;protein complex		Chaperone;Completeproteome;Cytoplasm;Mitochondrion;Nucleus;Phosphoprotein;Referenceproteome	CCT:PFD complex;CCT:PFD complex, testis specific;Prefoldin;Prefoldin complex	E9PQY2;Q9NQP4	E9PQY2;Q9NQP4	Prefoldin subunit 4	PFDN4	>tr|E9PQY2|E9PQY2_HUMAN Prefoldin subunit 4 OS=Homo sapiens GN=PFDN4 PE=1 SV=1;>sp|Q9NQP4|PFD4_HUMAN Prefoldin subunit 4 OS=Homo sapiens GN=PFDN4 PE=1 SV=1
					Completeproteome;Referenceproteome		F2Z3F2	F2Z3F2		PLSCR1	>tr|F2Z3F2|F2Z3F2_HUMAN Phospholipid scramblase 1 OS=Homo sapiens GN=PLSCR1 PE=4 SV=1
	binding;carboxylic ester hydrolase activity;catalytic activity;cation binding;hydrolase activity;hydrolase activity, acting on ester bonds;ion binding;lipase activity;metal ion binding;retinyl-palmitate esterase activity;triglyceride lipase activity	biological regulation;catabolic process;cellular lipid metabolic process;cellular metabolic process;cellular process;detection of stimulus;digestion;establishment of localization;lipid metabolic process;lipid transport;metabolic process;multicellular organismal process;primary metabolic process;response to abiotic stimulus;response to external stimulus;response to stimulus;signal transduction;sma…	extracellular region	Fat digestion and absorption;Glycerolipid metabolism;Pancreatic secretion;Vitamin digestion and absorption	3D-structure;Calcium;Completeproteome;Disulfidebond;Glycoprotein;Hydrolase;Lipiddegradation;Lipidmetabolism;Metal-binding;Referenceproteome;Secreted;Signal		P16233	P16233	Pancreatic triacylglycerol lipase	PNLIP	>sp|P16233|LIPP_HUMAN Pancreatic triacylglycerol lipase OS=Homo sapiens GN=PNLIP PE=1 SV=1
		biological regulation;cellular component assembly;cellular component organization;cellular process;localization;regulation of organelle organization	apical part of cell;cell part;cell projection;cytoplasm;cytoskeleton;filopodium;intracellular non-membrane-bounded organelle;intracellular organelle;membrane;microvillus;organelle;plasma membrane	Regulation of actin cytoskeleton	Actin-binding;Actincapping;Alternativesplicing;Cellmembrane;Completeproteome;Cytoplasm;Cytoskeleton;Deafness;Diseasemutation;Membrane;Non-syndromicdeafness;Phosphoprotein;Polymorphism;Referenceproteome		P35241;E9PNV3;E9PQ82	P35241	Radixin	RDX	>sp|P35241|RADI_HUMAN Radixin OS=Homo sapiens GN=RDX PE=1 SV=1
	binding;catalytic activity;cation binding;ion binding;ligase activity;metal ion binding;transition metal ion binding;zinc ion binding	cellular metabolic process;cellular process;macromolecule metabolic process;macromolecule modification;metabolic process;primary metabolic process;protein metabolic process;protein modification by small protein conjugation or removal;protein modification process	cell part;cytoplasm		Alternativesplicing;Completeproteome;Cytoplasm;Ligase;Metal-binding;Polymorphism;Referenceproteome;Ublconjugation;Ublconjugationpathway;Zinc;Zinc-finger	Ubiquitin E3 ligase (UBADC1, RNF123)	Q5XPI4;C9J266;C9JS59	Q5XPI4;C9J266;C9JS59	E3 ubiquitin-protein ligase RNF123	RNF123	>sp|Q5XPI4|RN123_HUMAN E3 ubiquitin-protein ligase RNF123 OS=Homo sapiens GN=RNF123 PE=1 SV=1;>tr|C9J266|C9J266_HUMAN E3 ubiquitin-protein ligase RNF123 OS=Homo sapiens GN=RNF123 PE=1 SV=1;>tr|C9JS59|C9JS59_HUMAN E3 ubiquitin-protein ligase RNF123 OS=Homo
					Completeproteome;Referenceproteome		H0YC43	H0YC43		RUNX1T1	>tr|H0YC43|H0YC43_HUMAN Protein CBFA2T1 (Fragment) OS=Homo sapiens GN=RUNX1T1 PE=4 SV=1
		biological regulation;cellular process;response to stimulus;signal transduction	cell part;cytoplasmic membrane-bounded vesicle;intracellular membrane-bounded organelle;intracellular organelle;organelle;vesicle		Completeproteome;Referenceproteome		C9J650	C9J650		SCG5	>tr|C9J650|C9J650_HUMAN Neuroendocrine protein 7B2 OS=Homo sapiens GN=SCG5 PE=1 SV=1
	carboxypeptidase activity;catalytic activity;exopeptidase activity;hydrolase activity;peptidase activity;peptidase activity, acting on L-amino acid peptides;serine hydrolase activity;serine-type carboxypeptidase activity;serine-type exopeptidase activity;serine-type peptidase activity	biological regulation;cellular ketone metabolic process;cellular lipid metabolic process;cellular metabolic process;cellular process;hormone metabolic process;lipid metabolic process;macromolecule metabolic process;metabolic process;organic acid metabolic process;primary metabolic process;protein metabolic process;proteolysis;small molecule metabolic process;vitamin metabolic process	cell part;cytosol;extracellular region		Alternativesplicing;Carboxypeptidase;Completeproteome;Directproteinsequencing;Glycoprotein;Hydrolase;Polymorphism;Protease;Referenceproteome;Secreted;Signal		Q9HB40	Q9HB40	Retinoid-inducible serine carboxypeptidase	SCPEP1	>sp|Q9HB40|RISC_HUMAN Retinoid-inducible serine carboxypeptidase OS=Homo sapiens GN=SCPEP1 PE=1 SV=1
	active transmembrane transporter activity;anion transmembrane transporter activity;anion:cation symporter activity;cation transmembrane transporter activity;cation:chloride symporter activity;chloride transmembrane transporter activity;inorganic anion transmembrane transporter activity;ion transmembrane transporter activity;potassium:chloride symporter activity;secondary active transmembrane tran…	biological regulation;cellular homeostasis;cellular process;establishment of localization;homeostatic process;ion transport;transport	cell part		Alternativesplicing;Completeproteome;Glycoprotein;Iontransport;Membrane;Phosphoprotein;Potassium;Potassiumtransport;Referenceproteome;Symport;Transmembrane;Transmembranehelix;Transport		I3L4N6;Q9UP95	I3L4N6;Q9UP95	Solute carrier family 12 member 4	SLC12A4	>tr|I3L4N6|I3L4N6_HUMAN Solute carrier family 12 member 4 OS=Homo sapiens GN=SLC12A4 PE=1 SV=1;>sp|Q9UP95|S12A4_HUMAN Solute carrier family 12 member 4 OS=Homo sapiens GN=SLC12A4 PE=1 SV=2
	binding;catalytic activity;cation binding;hydrolase activity;hydrolase activity, acting on ester bonds;ion binding;lipase activity;metal ion binding;phospholipase activity;phosphoric diester hydrolase activity;phosphoric ester hydrolase activity;sphingomyelin phosphodiesterase activity;sphingomyelin phosphodiesterase D activity	biosynthetic process;catabolic process;cellular lipid metabolic process;cellular metabolic process;cellular process;lipid metabolic process;metabolic process;primary metabolic process;response to chemical stimulus;response to stimulus	cell part;Golgi apparatus;intracellular membrane-bounded organelle;intracellular organelle;membrane;organelle	Sphingolipid metabolism	Alternativesplicing;Completeproteome;Endoplasmicreticulum;Golgiapparatus;Hydrolase;Magnesium;Membrane;Metal-binding;Phosphoprotein;Referenceproteome;Transmembrane;Transmembranehelix		B1PBA3;H7BXF4;Q9NXE4;H7C1Q6	B1PBA3;H7BXF4;Q9NXE4;H7C1Q6	Sphingomyelin phosphodiesterase 4	SMPD4	>tr|B1PBA3|B1PBA3_HUMAN SKNY protein OS=Homo sapiens GN=SMPD4 PE=1 SV=1;>tr|H7BXF4|H7BXF4_HUMAN Sphingomyelin phosphodiesterase 4 OS=Homo sapiens GN=SMPD4 PE=1 SV=1;>sp|Q9NXE4|NSMA3_HUMAN Sphingomyelin phosphodiesterase 4 OS=Homo sapiens GN=SMPD4 PE=1 SV=2
	actin binding;binding;cytoskeletal protein binding;protein binding;structural constituent of muscle;structural molecule activity	anatomical structure development;developmental process;multicellular organismal process;muscle contraction	cell part;cytoplasm;cytoskeleton;intracellular non-membrane-bounded organelle;intracellular organelle;organelle		3D-structure;Alternativepromoterusage;Alternativesplicing;Coiledcoil;Completeproteome;Cytoplasm;Cytoskeleton;Phosphoprotein;Polymorphism;Referenceproteome		A0A087X1R1;P53814;A0A087WVP4;A0A096LNK9;H7C372;C9JGQ0	A0A087X1R1;P53814;A0A087WVP4;A0A096LNK9;H7C372;C9JGQ0	Smoothelin	SMTN	>tr|A0A087X1R1|A0A087X1R1_HUMAN Smoothelin OS=Homo sapiens GN=SMTN PE=1 SV=1;>sp|P53814|SMTN_HUMAN Smoothelin OS=Homo sapiens GN=SMTN PE=1 SV=7;>tr|A0A087WVP4|A0A087WVP4_HUMAN Smoothelin OS=Homo sapiens GN=SMTN PE=1 SV=1;>tr|A0A096LNK9|A0A096LNK9_HUMAN Smo
					Completeproteome;Polymorphism;Referenceproteome		X6R7N2;Q5MJ08	X6R7N2;Q5MJ08	Sperm protein associated with the nucleus on the X chromosome N4	SPANXN4	>tr|X6R7N2|X6R7N2_HUMAN Sperm protein-associated with the nucleus on the X chromosome N4 OS=Homo sapiens GN=SPANXN4 PE=1 SV=1;>sp|Q5MJ08|SPXN4_HUMAN Sperm protein associated with the nucleus on the X chromosome N4 OS=Homo sapiens GN=SPANXN4 PE=3 SV=1
	acid-thiol ligase activity;ATP citrate synthase activity;binding;catalytic activity;CoA-ligase activity;cofactor binding;GDP binding;GTP binding;guanyl nucleotide binding;guanyl ribonucleotide binding;ligase activity;ligase activity, forming carbon-sulfur bonds;nucleotide binding;purine nucleotide binding;purine ribonucleoside triphosphate binding;purine ribonucleotide binding;ribonucleotide bind…	catabolic process;cellular ketone metabolic process;cellular metabolic process;cellular process;cofactor metabolic process;metabolic process;organic acid metabolic process;small molecule metabolic process	cell part;macromolecular complex;membrane;plasma membrane;protein complex;tricarboxylic acid cycle enzyme complex	Citrate cycle (TCA cycle);Propanoate metabolism	Acetylation;Completeproteome;Diseasemutation;GTP-binding;Isopeptidebond;Ligase;Mitochondrion;Nucleotide-binding;Referenceproteome;Transitpeptide;Tricarboxylicacidcycle;Ublconjugation	Succinyl-CoA synthetase, ADP-forming;Succinyl-CoA synthetase, GDP-forming	P53597	P53597	Succinyl-CoA ligase [ADP/GDP-forming] subunit alpha, mitochondrial	SUCLG1	>sp|P53597|SUCA_HUMAN Succinyl-CoA ligase [ADP/GDP-forming] subunit alpha, mitochondrial OS=Homo sapiens GN=SUCLG1 PE=1 SV=4
					Completeproteome;Phosphoprotein;Polymorphism;Referenceproteome;Repeat;WDrepeat;Williams-Beurensyndrome		Q9Y4P3;Q96E41;E9PF19;F8WDI9;F8WCR3;F8WB62;F8WEC3;F8WBP2;F2Z3G3	Q9Y4P3;Q96E41;E9PF19;F8WDI9;F8WCR3;F8WB62;F8WEC3;F8WBP2;F2Z3G3	Transducin beta-like protein 2	TBL2	>sp|Q9Y4P3|TBL2_HUMAN Transducin beta-like protein 2 OS=Homo sapiens GN=TBL2 PE=1 SV=1;>tr|Q96E41|Q96E41_HUMAN TBL2 protein OS=Homo sapiens GN=TBL2 PE=1 SV=1;>tr|E9PF19|E9PF19_HUMAN Transducin beta-like protein 2 OS=Homo sapiens GN=TBL2 PE=1 SV=1;>tr|F8WDI
			cell part		Completeproteome;Glycoprotein;Membrane;Polymorphism;Referenceproteome;Transmembrane;Transmembranehelix		Q9P1W3	Q9P1W3	Transmembrane protein 63C	TMEM63C	>sp|Q9P1W3|CSC1_HUMAN Calcium permeable stress-gated cation channel 1 OS=Homo sapiens GN=TMEM63C PE=2 SV=1
	binding;nucleic acid binding;nucleotide binding;RNA binding	biological regulation;cell communication;cellular process;gene silencing;immune system process;macromolecule metabolic process;metabolic process;regulation of translation;response to chemical stimulus;response to endogenous stimulus;response to external stimulus;response to extracellular stimulus;response to starvation;response to stimulus;response to stress;signal transduction	cell part;cytosol;intracellular non-membrane-bounded organelle;intracellular organelle;macromolecular complex;organelle;ribonucleoprotein complex		Alternativesplicing;Coiledcoil;Completeproteome;Cytoplasm;Phosphoprotein;Polymorphism;Referenceproteome;RNA-binding;RNA-mediatedgenesilencing;Translationregulation		Q8NDV7;H7C269;H3BTQ1	Q8NDV7;H7C269;H3BTQ1	Trinucleotide repeat-containing gene 6A protein	TNRC6A	>sp|Q8NDV7|TNR6A_HUMAN Trinucleotide repeat-containing gene 6A protein OS=Homo sapiens GN=TNRC6A PE=1 SV=2;>tr|H7C269|H7C269_HUMAN Trinucleotide repeat-containing gene 6A protein (Fragment) OS=Homo sapiens GN=TNRC6A PE=1 SV=1;>tr|H3BTQ1|H3BTQ1_HUMAN Trinuc
		cellular component organization;cellular membrane organization;cellular process;endocytosis;endosome transport;establishment of localization;membrane invagination;membrane organization;protein transport;transport;vesicle-mediated transport	cell part;cytosol;endosome;intracellular;intracellular membrane-bounded organelle;intracellular organelle;membrane;organelle		3D-structure;Acetylation;Alternativesplicing;Completeproteome;Cytoplasm;Membrane;Phosphoprotein;Polymorphism;Proteintransport;Referenceproteome;Transport		O60784;B0QY01;Q6UW50;B0QY02;V9GYF4;V9GZ68	O60784;B0QY01	Target of Myb protein 1	TOM1	>sp|O60784|TOM1_HUMAN Target of Myb protein 1 OS=Homo sapiens GN=TOM1 PE=1 SV=2;>tr|B0QY01|B0QY01_HUMAN Target of Myb protein 1 (Fragment) OS=Homo sapiens GN=TOM1 PE=1 SV=5
	calcium channel activity;cation channel activity;cation transmembrane transporter activity;channel activity;ion channel activity;ion transmembrane transporter activity;passive transmembrane transporter activity;substrate-specific channel activity;substrate-specific transmembrane transporter activity;substrate-specific transporter activity;transmembrane transporter activity;transporter activity	biological regulation;cellular process;establishment of localization;ion transport;multicellular organismal process;neurological system process;regulation of transport;response to abiotic stimulus;response to heat;response to stimulus;response to stress;transmembrane transport;transport	cell body;cell part;cell surface;cytoplasmic membrane-bounded vesicle;endomembrane system;intracellular;intracellular membrane-bounded organelle;intracellular organelle;membrane;organelle;plasma membrane;site of polarized growth;vesicle		3D-structure;ANKrepeat;Calcium;Calciumchannel;Calciumtransport;Cellmembrane;Completeproteome;Cytoplasm;Glycoprotein;Ionchannel;Iontransport;Membrane;Phosphoprotein;Polymorphism;Referenceproteome;Repeat;Transmembrane;Transmembranehelix;Transport		Q9Y5S1;H7BZK2	Q9Y5S1;H7BZK2	Transient receptor potential cation channel subfamily V member 2	TRPV2	>sp|Q9Y5S1|TRPV2_HUMAN Transient receptor potential cation channel subfamily V member 2 OS=Homo sapiens GN=TRPV2 PE=1 SV=1;>tr|H7BZK2|H7BZK2_HUMAN Transient receptor potential cation channel subfamily V member 2 (Fragment) OS=Homo sapiens GN=TRPV2 PE=1 SV=
	catalytic activity;cysteine-type endopeptidase activity;cysteine-type peptidase activity;endopeptidase activity;hydrolase activity;hydrolase activity, acting on ester bonds;peptidase activity;peptidase activity, acting on L-amino acid peptides;small conjugating protein-specific protease activity;thiolester hydrolase activity;ubiquitin thiolesterase activity;ubiquitin-specific protease activity	biological regulation;catabolic process;cellular metabolic process;cellular process;macromolecule metabolic process;macromolecule modification;metabolic process;phosphorus metabolic process;primary metabolic process;protein metabolic process;protein modification by small protein conjugation or removal;protein modification process;protein phosphorylation;proteolysis;proteolysis involved in cellula…	cell part;cytoplasm;intracellular membrane-bounded organelle;intracellular organelle;nucleus;organelle		3D-structure;Acetylation;Alternativesplicing;Completeproteome;Cytoplasm;Directproteinsequencing;Hydrolase;Nucleus;Phosphoprotein;Protease;Referenceproteome;Thiolprotease;Ublconjugation;Ublconjugationpathway		Q9Y4E8;F8W0H4;H0YI31	Q9Y4E8;F8W0H4;H0YI31	Ubiquitin carboxyl-terminal hydrolase 15	USP15	>sp|Q9Y4E8|UBP15_HUMAN Ubiquitin carboxyl-terminal hydrolase 15 OS=Homo sapiens GN=USP15 PE=1 SV=3;>tr|F8W0H4|F8W0H4_HUMAN Ubiquitin carboxyl-terminal hydrolase 15 (Fragment) OS=Homo sapiens GN=USP15 PE=1 SV=1;>tr|H0YI31|H0YI31_HUMAN Ubiquitin carboxyl-ter
	binding;cation binding;ion binding;metal ion binding;nucleic acid binding;transition metal ion binding;zinc ion binding	biological regulation	cell part;intracellular		Completeproteome;Metal-binding;Referenceproteome;Repeat;Zinc;Zinc-finger		F8W889	F8W889	Zinc finger protein 181	ZNF181	>tr|F8W889|F8W889_HUMAN Zinc finger protein 181 OS=Homo sapiens GN=ZNF181 PE=4 SV=1
					Completeproteome;Referenceproteome		J3KSK8	J3KSK8	Protein FAM222B	FAM222B	>tr|J3KSK8|J3KSK8_HUMAN Protein FAM222B OS=Homo sapiens GN=FAM222B PE=4 SV=1
