# Supplementary material for: Cluster-assembled zirconia substrates promote long-term differentiation and functioning of human islets of Langerhans
Source: Sci Rep. 2018 Jul 2;8:9979. doi: 10.1038/s41598-018-28019-3 (PMC6028636; doi:10.1038/s41598-018-28019-3)
Supplement: Supplementary file 7 — Table S6 [file 41598_2018_28019_MOESM7_ESM.xls]

## Sheet: M19_ZrFlatDown_only
welch Difference	GOMF name	GOBP slim name	GOCC slim name	KEGG name	Keywords	Corum	Protein IDs	Majority protein IDs	Protein names	Gene names	Fasta headers
-1.29276	binding;nucleic acid binding;RNA binding	biological regulation;biosynthetic process;cellular metabolic process;cellular nitrogen compound metabolic process;cellular process;macromolecule metabolic process;metabolic process;mRNA metabolic process;mRNA processing;multi-organism process;nitrogen compound metabolic process;nucleobase-containing compound metabolic process;primary metabolic process;response to biotic stimulus;response to stim…	cell part;macromolecular complex;nucleoplasm;ribonucleoprotein complex		Activator;Alternativesplicing;Completeproteome;Methylation;Nucleus;Phosphoprotein;Polymorphism;Referenceproteome;Repeat;Repressor;Ribonucleoprotein;RNA-binding;Transcription;Transcriptionregulation;Viralnucleoprotein;Virion	Large Drosha complex	Q9BUJ2;B7Z4B8;A0A0A0MRA5;M0R3F1;M0QYZ0;M0QYI8;M0QYM5	Q9BUJ2;B7Z4B8;A0A0A0MRA5;M0R3F1	Heterogeneous nuclear ribonucleoprotein U-like protein 1	HNRNPUL1	>sp|Q9BUJ2|HNRL1_HUMAN Heterogeneous nuclear ribonucleoprotein U-like protein 1 OS=Homo sapiens GN=HNRNPUL1 PE=1 SV=2;>tr|B7Z4B8|B7Z4B8_HUMAN Heterogeneous nuclear ribonucleoprotein U-like protein 1 OS=Homo sapiens GN=HNRNPUL1 PE=1 SV=1;>tr|A0A0A0MRA5|A0A0
-1.05478	binding;catalytic activity;GPI anchor binding;hydrolase activity;hydrolase activity, acting on carbon-nitrogen (but not peptide) bonds;hydrolase activity, acting on carbon-nitrogen (but not peptide) bonds, in linear amides;lipid binding;pantetheine hydrolase activity;phosphatidylinositol binding;phospholipid binding	amine metabolic process;biological adhesion;biological regulation;cell adhesion;cellular amino acid metabolic process;cellular component movement;cellular ketone metabolic process;cellular metabolic process;cellular nitrogen compound metabolic process;cellular process;cofactor metabolic process;immune system process;metabolic process;nitrogen compound metabolic process;organic acid metabolic proc…	cell part;membrane;plasma membrane	Pantothenate and CoA biosynthesis	Cellmembrane;Completeproteome;Glycoprotein;GPI-anchor;Hydrolase;Lipoprotein;Membrane;Polymorphism;Referenceproteome;Signal		O95497	O95497	Pantetheinase	VNN1	>sp|O95497|VNN1_HUMAN Pantetheinase OS=Homo sapiens GN=VNN1 PE=1 SV=2
-0.971079		cellular metabolic process;cellular nitrogen compound metabolic process;cellular process;macromolecule metabolic process;metabolic process;mRNA metabolic process;mRNA processing;nitrogen compound metabolic process;nucleobase-containing compound metabolic process;primary metabolic process;RNA metabolic process;RNA processing;RNA splicing	cell part;macromolecular complex;ribonucleoprotein complex;spliceosomal complex	Spliceosome	Acetylation;Completeproteome;mRNAprocessing;mRNAsplicing;Nucleus;Referenceproteome;RNA-binding;Spliceosome	C complex spliceosome;Spliceosome	O60306;H0YH15	O60306	Intron-binding protein aquarius	AQR	>sp|O60306|AQR_HUMAN Intron-binding protein aquarius OS=Homo sapiens GN=AQR PE=1 SV=4
-0.870998	binding;GTP binding;guanyl nucleotide binding;guanyl ribonucleotide binding;nucleotide binding;purine nucleotide binding;purine ribonucleoside triphosphate binding;purine ribonucleotide binding;ribonucleotide binding	biological regulation;cellular process;establishment of localization;protein transport;response to stimulus;signal transduction;transport	cell part;cytoplasm;Golgi apparatus;intracellular membrane-bounded organelle;intracellular organelle;membrane;mitochondrion;organelle		3D-structure;Acetylation;Completeproteome;Cytoplasm;Directproteinsequencing;GTP-binding;Lipoprotein;Membrane;Methylation;Nucleotide-binding;Phosphoprotein;Prenylation;Proteintransport;Referenceproteome;Transport		Q9H0U4;E9PLD0;Q92928;A0A087WTI1	Q9H0U4;E9PLD0;Q92928;A0A087WTI1	Ras-related protein Rab-1B;Putative Ras-related protein Rab-1C	RAB1B;RAB1C	>sp|Q9H0U4|RAB1B_HUMAN Ras-related protein Rab-1B OS=Homo sapiens GN=RAB1B PE=1 SV=1;>tr|E9PLD0|E9PLD0_HUMAN Ras-related protein Rab-1B OS=Homo sapiens GN=RAB1B PE=1 SV=1;>sp|Q92928|RAB1C_HUMAN Putative Ras-related protein Rab-1C OS=Homo sapiens GN=RAB1C P
-0.813394	binding;catalytic activity;GTP binding;GTPase activity;guanyl nucleotide binding;guanyl ribonucleotide binding;hydrolase activity;hydrolase activity, acting on acid anhydrides;hydrolase activity, acting on acid anhydrides, in phosphorus-containing anhydrides;nucleoside-triphosphatase activity;nucleotide binding;peptide binding;purine nucleotide binding;purine ribonucleoside triphosphate binding;p…	cellular component assembly;cellular component organization;cellular macromolecular complex assembly;cellular metabolic process;cellular process;cytoskeleton organization;locomotion;macromolecular complex assembly;macromolecule metabolic process;metabolic process;mitosis;nuclear division;organelle assembly;organelle fission;organelle organization;primary metabolic process;protein complex assembly…	cell part;cell projection;cytoplasm;cytoskeleton;intracellular non-membrane-bounded organelle;intracellular organelle;macromolecular complex;membrane;neuron projection;organelle;plasma membrane;protein complex	Gap junction;Pathogenic Escherichia coli infection;Phagosome	Completeproteome;Cytoplasm;Cytoskeleton;Directproteinsequencing;Diseasemutation;GTP-binding;Microtubule;Nucleotide-binding;Phosphoprotein;Polymorphism;Referenceproteome	FIB-associated protein complex;Nop56p-associated pre-rRNA complex	A0A0B4J269;Q13509;G3V2A3;CON__ENSEMBL:ENSBTAP00000025008;Q9H4B7;G3V2N6;G3V3R4;G3V2R8;G3V5W4;G3V3W7;G3V3J6;G3V542	A0A0B4J269;Q13509	Tubulin beta-3 chain	TUBB3	>tr|A0A0B4J269|A0A0B4J269_HUMAN Tubulin beta-3 chain OS=Homo sapiens GN=TUBB3 PE=1 SV=1;>sp|Q13509|TBB3_HUMAN Tubulin beta-3 chain OS=Homo sapiens GN=TUBB3 PE=1 SV=2
-0.80342	antioxidant activity;binding;catalytic activity;cation binding;DNA binding;ion binding;manganese ion binding;metal ion binding;nucleic acid binding;oxidoreductase activity;oxidoreductase activity, acting on superoxide radicals as acceptor;oxygen binding;superoxide dismutase activity;transition metal ion binding	amine metabolic process;anatomical structure development;behavior;biological regulation;biosynthetic process;cell development;cell differentiation;cellular amino acid metabolic process;cellular component assembly;cellular component organization;cellular homeostasis;cellular ion homeostasis;cellular ketone metabolic process;cellular metabolic process;cellular nitrogen compound metabolic process;ce…	cell part;intracellular non-membrane-bounded organelle;intracellular organelle;membrane;organelle	Huntington's disease;Peroxisome	3D-structure;Acetylation;Alternativesplicing;Completeproteome;Directproteinsequencing;Manganese;Metal-binding;Mitochondrion;Nitration;Oxidoreductase;Polymorphism;Referenceproteome;Transitpeptide		A0A0C4DFU2;P04179;F5GYZ5;A0A0C4DFU1;F5H4R2;F5H3C5;A0A0C4DG56;G8JLJ2;F5GXZ9;G5E9P6	A0A0C4DFU2;P04179;F5GYZ5;A0A0C4DFU1;F5H4R2;F5H3C5;A0A0C4DG56;G8JLJ2	Superoxide dismutase [Mn], mitochondrial	SOD2	>tr|A0A0C4DFU2|A0A0C4DFU2_HUMAN Superoxide dismutase OS=Homo sapiens GN=SOD2 PE=1 SV=1;>sp|P04179|SODM_HUMAN Superoxide dismutase [Mn], mitochondrial OS=Homo sapiens GN=SOD2 PE=1 SV=2;>tr|F5GYZ5|F5GYZ5_HUMAN Superoxide dismutase [Mn], mitochondrial (Fragme
-0.712264	aspartic-type endopeptidase activity;aspartic-type peptidase activity;catalytic activity;endopeptidase activity;hydrolase activity;peptidase activity;peptidase activity, acting on L-amino acid peptides	cell death;cellular component assembly;cellular component disassembly;cellular component organization;cellular process;death;extracellular matrix organization;extracellular structure organization;immune system process;macromolecule metabolic process;metabolic process;multicellular organismal process;organelle assembly;organelle organization;primary metabolic process;protein metabolic process;prot…	cell part;cytoplasmic membrane-bounded vesicle;extracellular space;intracellular membrane-bounded organelle;intracellular organelle;lysosome;mitochondrion;organelle;vacuole;vesicle	ko05152;Lysosome	3D-structure;Alzheimerdisease;Aspartylprotease;Completeproteome;Directproteinsequencing;Diseasemutation;Disulfidebond;Glycoprotein;Hydrolase;Lysosome;Neurodegeneration;Neuronalceroidlipofuscinosis;Polymorphism;Protease;Referenceproteome;Secreted;Signal;Zymogen		P07339;C9JH19;H7C469;F8WD96;H7C1V0;F8W787	P07339;C9JH19;H7C469	Cathepsin D;Cathepsin D light chain;Cathepsin D heavy chain	CTSD	>sp|P07339|CATD_HUMAN Cathepsin D OS=Homo sapiens GN=CTSD PE=1 SV=1;>tr|C9JH19|C9JH19_HUMAN Cathepsin D (Fragment) OS=Homo sapiens GN=CTSD PE=1 SV=1;>tr|H7C469|H7C469_HUMAN Uncharacterized protein (Fragment) OS=Homo sapiens PE=1 SV=4
-0.65689	binding;DNA binding;nucleic acid binding;nucleotide binding;RNA binding;sequence-specific DNA binding;single-stranded DNA binding;single-stranded telomeric DNA binding;structure-specific DNA binding;telomeric DNA binding	biological regulation;cellular metabolic process;cellular nitrogen compound metabolic process;cellular process;establishment of localization;macromolecule metabolic process;metabolic process;mRNA metabolic process;mRNA processing;nitrogen compound metabolic process;nucleobase-containing compound metabolic process;nucleobase-containing compound transport;primary metabolic process;RNA metabolic pro…	cell part;cytoplasm;intracellular non-membrane-bounded organelle;intracellular organelle;macromolecular complex;nucleolus;nucleoplasm;organelle;ribonucleoprotein complex;spliceosomal complex		3D-structure;Acetylation;Alternativesplicing;Completeproteome;Cytoplasm;Directproteinsequencing;Methylation;mRNAprocessing;mRNAsplicing;Nucleus;Phosphoprotein;Referenceproteome;Repeat;Ribonucleoprotein;RNA-binding;Spliceosome	C complex spliceosome;p23 protein complex	P22626;A0A087WUI2	P22626;A0A087WUI2	Heterogeneous nuclear ribonucleoproteins A2/B1	HNRNPA2B1	>sp|P22626|ROA2_HUMAN Heterogeneous nuclear ribonucleoproteins A2/B1 OS=Homo sapiens GN=HNRNPA2B1 PE=1 SV=2;>tr|A0A087WUI2|A0A087WUI2_HUMAN Heterogeneous nuclear ribonucleoproteins A2/B1 OS=Homo sapiens GN=HNRNPA2B1 PE=1 SV=1
-0.531957	binding;calcium ion binding;cation binding;ion binding;metal ion binding		cell part;cytoplasm;extracellular region;membrane		Calcium;Completeproteome;Cytoplasm;Cytoplasmicvesicle;Membrane;Metal-binding;Polymorphism;Referenceproteome;Repeat;Secreted		O76038;Q96P10	O76038	Secretagogin	SCGN	>sp|O76038|SEGN_HUMAN Secretagogin OS=Homo sapiens GN=SCGN PE=2 SV=2
-0.328887	structural constituent of cytoskeleton;structural molecule activity	biological regulation;cellular component movement;cellular component organization;cellular process;immune system process;regulation of organelle organization;response to stimulus;response to stress	cell leading edge;cell part;cell projection;cytoskeleton;cytosol;endosome;Golgi apparatus;intracellular membrane-bounded organelle;intracellular non-membrane-bounded organelle;intracellular organelle;macromolecular complex;membrane;organelle;plasma membrane;protein complex	Bacterial invasion of epithelial cells;Fc gamma R-mediated phagocytosis;Pathogenic Escherichia coli infection;Regulation of actin cytoskeleton;Shigellosis	Acetylation;Actin-binding;Cellprojection;Completeproteome;Cytoplasm;Cytoskeleton;Directproteinsequencing;Referenceproteome	Arp2/3 protein complex	O15144;G5E9J0;C9JTV5;H7C3F9;G5E9S7	O15144	Actin-related protein 2/3 complex subunit 2	ARPC2	>sp|O15144|ARPC2_HUMAN Actin-related protein 2/3 complex subunit 2 OS=Homo sapiens GN=ARPC2 PE=1 SV=1
	alcohol dehydrogenase (NAD) activity;alcohol dehydrogenase activity, zinc-dependent;binding;catalytic activity;cation binding;ion binding;metal ion binding;oxidoreductase activity;oxidoreductase activity, acting on CH-OH group of donors;oxidoreductase activity, acting on the CH-OH group of donors, NAD or NADP as acceptor;transition metal ion binding;zinc ion binding	alcohol metabolic process;cellular metabolic process;cellular process;drug metabolic process;metabolic process;small molecule metabolic process;xenobiotic metabolic process	cell part;cytosol	Drug metabolism - cytochrome P450;Fatty acid metabolism;Glycolysis / Gluconeogenesis;Metabolism of xenobiotics by cytochrome P450;Retinol metabolism;Tyrosine metabolism	3D-structure;Acetylation;Completeproteome;Cytoplasm;Directproteinsequencing;Metal-binding;NAD;Oxidoreductase;Polymorphism;Referenceproteome;Zinc		P00326;P00325;P07327;A0A0D9SFH8;A0A087WU81;A0A087WUC4	P00326;P00325;P07327;A0A0D9SFH8	Alcohol dehydrogenase 1C;Alcohol dehydrogenase 1B;Alcohol dehydrogenase 1A	ADH1C;ADH1B;ADH1A	>sp|P00326|ADH1G_HUMAN Alcohol dehydrogenase 1C OS=Homo sapiens GN=ADH1C PE=1 SV=2;>sp|P00325|ADH1B_HUMAN Alcohol dehydrogenase 1B OS=Homo sapiens GN=ADH1B PE=1 SV=2;>sp|P07327|ADH1A_HUMAN Alcohol dehydrogenase 1A OS=Homo sapiens GN=ADH1A PE=1 SV=2;>tr|A0A
	binding;lipid binding;phospholipid binding		cell part;cytoplasm;cytoskeleton;intracellular non-membrane-bounded organelle;intracellular organelle;organelle		Actin-binding;Alternativesplicing;Coiledcoil;Completeproteome;Cytoplasm;Cytoskeleton;Phosphoprotein;Polymorphism;Referenceproteome;Repeat		Q8N556	Q8N556	Actin filament-associated protein 1	AFAP1	>sp|Q8N556|AFAP1_HUMAN Actin filament-associated protein 1 OS=Homo sapiens GN=AFAP1 PE=1 SV=2
	structural molecule activity	cellular process;establishment of localization;protein transport;transport;vesicle-mediated transport	cell part;macromolecular complex;protein complex	Lysosome	Alternativesplicing;Completeproteome;Golgiapparatus;Phosphoprotein;Polymorphism;Proteintransport;Referenceproteome;Transport	AP4 adaptor complex	Q9UPM8;H0YL95;H0YK95	Q9UPM8;H0YL95;H0YK95	AP-4 complex subunit epsilon-1	AP4E1	>sp|Q9UPM8|AP4E1_HUMAN AP-4 complex subunit epsilon-1 OS=Homo sapiens GN=AP4E1 PE=1 SV=2;>tr|H0YL95|H0YL95_HUMAN AP-4 complex subunit epsilon-1 OS=Homo sapiens GN=AP4E1 PE=1 SV=1;>tr|H0YK95|H0YK95_HUMAN AP-4 complex subunit epsilon-1 OS=Homo sapiens GN=AP4
	ARF GTPase activator activity;binding;cation binding;enzyme activator activity;enzyme regulator activity;GTPase activator activity;GTPase regulator activity;ion binding;lipid binding;metal ion binding;nucleoside-triphosphatase regulator activity;phospholipid binding;small GTPase regulator activity;transition metal ion binding;zinc ion binding	anatomical structure morphogenesis;biological regulation;cellular component morphogenesis;cellular component organization;cellular process;developmental process	cell part;cytoplasm;membrane	Endocytosis;Fc gamma R-mediated phagocytosis	3D-structure;Alternativesplicing;ANKrepeat;Ciliumbiogenesis/degradation;Completeproteome;Cytoplasm;GTPaseactivation;Membrane;Metal-binding;Phosphoprotein;Polymorphism;Referenceproteome;Repeat;SH3domain;Zinc;Zinc-finger	DDEF1-CTTN-PXN complex	Q9ULH1;A0A0A0MRE5;E5RHD7	Q9ULH1;A0A0A0MRE5;E5RHD7	Arf-GAP with SH3 domain, ANK repeat and PH domain-containing protein 1	ASAP1	>sp|Q9ULH1|ASAP1_HUMAN Arf-GAP with SH3 domain, ANK repeat and PH domain-containing protein 1 OS=Homo sapiens GN=ASAP1 PE=1 SV=4;>tr|A0A0A0MRE5|A0A0A0MRE5_HUMAN Arf-GAP with SH3 domain, ANK repeat and PH domain-containing protein 1 OS=Homo sapiens GN=ASAP1
					Completeproteome;Referenceproteome		H3BV46	H3BV46		BAIAP3	>tr|H3BV46|H3BV46_HUMAN BAI1-associated protein 3 (Fragment) OS=Homo sapiens GN=BAIAP3 PE=1 SV=1
			cell part		Completeproteome;Membrane;Referenceproteome;Signal;Transmembrane;Transmembranehelix		O75264	O75264	Transmembrane protein C19orf77	C19orf77	>sp|O75264|SIM24_HUMAN Small integral membrane protein 24 OS=Homo sapiens GN=SMIM24 PE=2 SV=2
					Completeproteome;Referenceproteome		B7ZBM2;F8WFA2	B7ZBM2;F8WFA2		C1orf175;HEATR8	>tr|B7ZBM2|B7ZBM2_HUMAN Maestro heat-like repeat-containing protein family member 7 OS=Homo sapiens GN=MROH7 PE=1 SV=1;>tr|F8WFA2|F8WFA2_HUMAN Maestro heat-like repeat-containing protein family member 7 OS=Homo sapiens GN=MROH7 PE=4 SV=1
	binding;ligand-dependent nuclear receptor transcription coactivator activity;nucleic acid binding;protein binding transcription factor activity;transcription coactivator activity;transcription cofactor activity;transcription factor binding transcription factor activity	biological regulation;biosynthetic process;cell cycle;cell death;cellular metabolic process;cellular nitrogen compound metabolic process;cellular process;death;macromolecule metabolic process;metabolic process;mRNA metabolic process;mRNA processing;nitrogen compound metabolic process;nucleobase-containing compound metabolic process;primary metabolic process;RNA metabolic process;RNA processing;RN…	cell part;nucleoplasm		Alternativesplicing;Apoptosis;Cellcycle;Coiledcoil;Completeproteome;Cytoplasm;Isopeptidebond;Phosphoprotein;Polymorphism;Referenceproteome;Transcription;Transcriptionregulation;Ublconjugation	TNF-alpha/NF-kappa B signaling complex 10	Q8IX12	Q8IX12	Cell division cycle and apoptosis regulator protein 1	CCAR1	>sp|Q8IX12|CCAR1_HUMAN Cell division cycle and apoptosis regulator protein 1 OS=Homo sapiens GN=CCAR1 PE=1 SV=2
					Completeproteome;Referenceproteome		Q8WUE2	Q8WUE2		CD96	>tr|Q8WUE2|Q8WUE2_HUMAN CD96 antigen, isoform CRA_b OS=Homo sapiens GN=CD96 PE=1 SV=1
			cell part;intracellular membrane-bounded organelle;intracellular organelle;mitochondrion;organelle		Completeproteome;Disulfidebond;Mitochondrion;Phosphoprotein;Polymorphism;Referenceproteome;Transitpeptide		Q5T1J5;Q9Y6H1	Q5T1J5;Q9Y6H1	Putative coiled-coil-helix-coiled-coil-helix domain-containing protein CHCHD2P9, mitochondrial;Coiled-coil-helix-coiled-coil-helix domain-containing protein 2, mitochondrial	CHCHD2P9;CHCHD2	>sp|Q5T1J5|CHCH9_HUMAN Putative coiled-coil-helix-coiled-coil-helix domain-containing protein CHCHD2P9, mitochondrial OS=Homo sapiens GN=CHCHD2P9 PE=5 SV=1;>sp|Q9Y6H1|CHCH2_HUMAN Coiled-coil-helix-coiled-coil-helix domain-containing protein 2 OS=Homo sapie
		cell division;cellular component organization;cellular process;cytoskeleton organization;establishment of localization;establishment or maintenance of cell polarity;microtubule organizing center organization;nucleobase-containing compound transport;organelle organization;transport	cell part;centrosome;cytosol;intracellular non-membrane-bounded organelle;intracellular organelle;microtubule organizing center;organelle		Acetylation;Alternativesplicing;Cellcycle;Celldivision;Completeproteome;Cytoplasm;Cytoskeleton;Mitosis;Phosphoprotein;Polymorphism;Referenceproteome;Repeat	Tacc1-chTOG-AuroraA complex	Q14008	Q14008	Cytoskeleton-associated protein 5	CKAP5	>sp|Q14008|CKAP5_HUMAN Cytoskeleton-associated protein 5 OS=Homo sapiens GN=CKAP5 PE=1 SV=3
					Completeproteome;Referenceproteome		H0YDU9	H0YDU9		CLINT1	>tr|H0YDU9|H0YDU9_HUMAN Clathrin interactor 1 (Fragment) OS=Homo sapiens GN=CLINT1 PE=1 SV=1
	cysteine-type endopeptidase inhibitor activity;endopeptidase inhibitor activity;endopeptidase regulator activity;enzyme inhibitor activity;enzyme regulator activity;peptidase inhibitor activity;peptidase regulator activity		extracellular region	Salivary secretion	Completeproteome;Directproteinsequencing;Disulfidebond;Phosphoprotein;Polymorphism;Proteaseinhibitor;Referenceproteome;Secreted;Signal;Thiolproteaseinhibitor		P01037;P01036	P01037	Cystatin-SN	CST1	>sp|P01037|CYTN_HUMAN Cystatin-SN OS=Homo sapiens GN=CST1 PE=1 SV=3
		anatomical structure morphogenesis;biological adhesion;biological regulation;biosynthetic process;cell adhesion;cell differentiation;cell junction organization;cellular component assembly;cellular component organization;cellular metabolic process;cellular nitrogen compound metabolic process;cellular process;developmental process;macromolecule metabolic process;metabolic process;nitrogen compound …	cell part;cell projection;cytosol;intracellular membrane-bounded organelle;intracellular organelle;membrane;midbody;nucleus;organelle;plasma membrane	Adherens junction;Leukocyte transendothelial migration	3D-structure;Acetylation;Alternativesplicing;Celladhesion;Cellmembrane;Coiledcoil;Completeproteome;Cytoplasm;Membrane;Nucleus;Phosphoprotein;Polymorphism;Referenceproteome;Repeat;Transcription;Transcriptionregulation;Wntsignalingpathway		O60716;C9JZR2;E9PRE2	O60716;C9JZR2;E9PRE2	Catenin delta-1	CTNND1	>sp|O60716|CTND1_HUMAN Catenin delta-1 OS=Homo sapiens GN=CTNND1 PE=1 SV=1;>tr|C9JZR2|C9JZR2_HUMAN Catenin delta-1 OS=Homo sapiens GN=CTNND1 PE=1 SV=2;>tr|E9PRE2|E9PRE2_HUMAN Catenin delta-1 (Fragment) OS=Homo sapiens GN=CTNND1 PE=1 SV=1
	14-3-3 protein binding;binding;binding, bridging;enzyme activator activity;enzyme binding;enzyme regulator activity;GTPase activator activity;GTPase regulator activity;lipid binding;nucleoside-triphosphatase regulator activity;phosphatase binding;phosphatidylinositol binding;phosphatidylinositol-3-phosphate binding;phosphatidylinositol-4-phosphate binding;phospholipid binding;protein binding;prot…	anatomical structure formation involved in morphogenesis;anatomical structure morphogenesis;biological regulation;catabolic process;cell death;cell motility;cellular component morphogenesis;cellular component movement;cellular component organization;cellular metabolic process;cellular process;death;developmental process;locomotion;macromolecule metabolic process;macromolecule modification;metabol…	cell part;cell projection;cytoplasm;cytoplasmic membrane-bounded vesicle;intracellular membrane-bounded organelle;intracellular organelle;neuron projection;organelle;vesicle		Alternativesplicing;Angiogenesis;Apoptosis;Cellcycle;Cellmembrane;Cellprojection;Chromosomalrearrangement;Coiledcoil;Completeproteome;Cytoplasm;Developmentalprotein;Growthregulation;GTPaseactivation;Immunity;Inflammatoryresponse;Innateimmunity;Membrane;Phosphoprotein;Polymorphism;Referenceproteome;Stressresponse;Tumorsuppressor;Unfoldedproteinresponse	TNF-alpha/NF-kappa B signaling complex 5	Q5VWQ8;Q9UJF2;H0Y3A3	Q5VWQ8;Q9UJF2;H0Y3A3	Disabled homolog 2-interacting protein;Ras GTPase-activating protein nGAP	DAB2IP;RASAL2	>sp|Q5VWQ8|DAB2P_HUMAN Disabled homolog 2-interacting protein OS=Homo sapiens GN=DAB2IP PE=1 SV=2;>sp|Q9UJF2|NGAP_HUMAN Ras GTPase-activating protein nGAP OS=Homo sapiens GN=RASAL2 PE=1 SV=2;>tr|H0Y3A3|H0Y3A3_HUMAN Disabled homolog 2-interacting protein (F
	adenyl nucleotide binding;adenyl ribonucleotide binding;ATP binding;ATPase activity;ATPase activity, coupled;ATP-dependent helicase activity;binding;catalytic activity;helicase activity;hydrolase activity;hydrolase activity, acting on acid anhydrides;hydrolase activity, acting on acid anhydrides, in phosphorus-containing anhydrides;nucleic acid binding;nucleoside-triphosphatase activity;nucleotid…				ATP-binding;Completeproteome;Helicase;Hydrolase;Nucleotide-binding;Phosphoprotein;Polymorphism;Referenceproteome;RNA-binding		Q14147	Q14147	Probable ATP-dependent RNA helicase DHX34	DHX34	>sp|Q14147|DHX34_HUMAN Probable ATP-dependent RNA helicase DHX34 OS=Homo sapiens GN=DHX34 PE=1 SV=2
		biological regulation;cellular process;response to stimulus;signal transduction			Completeproteome;Referenceproteome		C9JS11	C9JS11		DTX2	>tr|C9JS11|C9JS11_HUMAN Probable E3 ubiquitin-protein ligase DTX2 (Fragment) OS=Homo sapiens GN=DTX2 PE=4 SV=1
	binding;nucleic acid binding;RNA binding;translation factor activity, nucleic acid binding;translation initiation factor activity	cellular process;translational initiation	cell part;cytosol;macromolecular complex;protein complex	RNA transport	3D-structure;Acetylation;Coiledcoil;Completeproteome;Cytoplasm;Directproteinsequencing;Initiationfactor;Phosphoprotein;Polymorphism;Proteinbiosynthesis;Referenceproteome	EIF3 complex (EIF3A, EIF3B, EIF3G, EIF3I, EIF3J);EIF3 complex (EIF3B, EIF3J, EIF3I);eIF3 complex (EIF3S6, EIF3S5, EIF3S4, EIF3S3, EIF3S6IP, EIF3S2, EIF3S9, EIF3S12, EIF3S10, EIF3S8, EIF3S1, EIF3S7);eIF3 complex (EIF3S6, EIF3S5, EIF3S4, EIF3S3, EIF3S6IP, EIF3S2, EIF3S9, EIF3S12, EIF3S10, EIF3S8, EIF3S1, EIF3S7, PCID1)	O75822	O75822	Eukaryotic translation initiation factor 3 subunit J	EIF3J	>sp|O75822|EIF3J_HUMAN Eukaryotic translation initiation factor 3 subunit J OS=Homo sapiens GN=EIF3J PE=1 SV=2
	binding;catalytic activity;GTP binding;GTPase activity;guanyl nucleotide binding;guanyl ribonucleotide binding;hydrolase activity;hydrolase activity, acting on acid anhydrides;hydrolase activity, acting on acid anhydrides, in phosphorus-containing anhydrides;nucleic acid binding;nucleoside-triphosphatase activity;nucleotide binding;purine nucleotide binding;purine ribonucleoside triphosphate bind…	biological regulation;catabolic process;cellular metabolic process;cellular nitrogen compound metabolic process;cellular process;heterocycle metabolic process;metabolic process;nitrogen compound metabolic process;nucleobase-containing compound catabolic process;nucleobase-containing compound metabolic process;nucleobase-containing small molecule metabolic process;nucleotide metabolic process;prim…	cell part;cytosol	RNA transport	Completeproteome;Cytoplasm;Directproteinsequencing;GTP-binding;Initiationfactor;Nucleotide-binding;Phosphoprotein;Polymorphism;Proteinbiosynthesis;Referenceproteome		A0A087WUT6;O60841	A0A087WUT6;O60841	Eukaryotic translation initiation factor 5B	EIF5B	>tr|A0A087WUT6|A0A087WUT6_HUMAN Eukaryotic translation initiation factor 5B OS=Homo sapiens GN=EIF5B PE=1 SV=1;>sp|O60841|IF2P_HUMAN Eukaryotic translation initiation factor 5B OS=Homo sapiens GN=EIF5B PE=1 SV=4
	binding;nucleic acid binding;RNA binding		cell part;cytoplasm;membrane;plasma membrane		Alternativesplicing;Cellmembrane;Completeproteome;Cytoplasm;Membrane;Phosphoprotein;Polymorphism;Referenceproteome;RNA-binding;Tumorsuppressor		Q9NZB2;A0A0C4DG79;A0A0C4DH52;Q5T035	Q9NZB2;A0A0C4DG79	Constitutive coactivator of PPAR-gamma-like protein 1	FAM120A	>sp|Q9NZB2|F120A_HUMAN Constitutive coactivator of PPAR-gamma-like protein 1 OS=Homo sapiens GN=FAM120A PE=1 SV=2;>tr|A0A0C4DG79|A0A0C4DG79_HUMAN Constitutive coactivator of PPAR-gamma-like protein 1 (Fragment) OS=Homo sapiens GN=FAM120A PE=1 SV=1
			cell part		Completeproteome;Glycoprotein;Membrane;Phosphoprotein;Polymorphism;Referenceproteome;Signal;Transmembrane;Transmembranehelix		Q5VUB5	Q5VUB5	Protein FAM171A1	FAM171A1	>sp|Q5VUB5|F1711_HUMAN Protein FAM171A1 OS=Homo sapiens GN=FAM171A1 PE=1 SV=1
			cell part;cytoplasm;intracellular membrane-bounded organelle;intracellular organelle;macromolecular complex;membrane;nucleus;organelle;protein complex		Alternativesplicing;Coiledcoil;Completeproteome;Cytoplasm;Membrane;Nucleus;Phosphoprotein;Polymorphism;Referenceproteome		Q4L180;C9JYJ6	Q4L180;C9JYJ6	Filamin A-interacting protein 1-like	FILIP1L	>sp|Q4L180|FIL1L_HUMAN Filamin A-interacting protein 1-like OS=Homo sapiens GN=FILIP1L PE=1 SV=2;>tr|C9JYJ6|C9JYJ6_HUMAN Filamin A-interacting protein 1-like (Fragment) OS=Homo sapiens GN=FILIP1L PE=1 SV=1
	binding;DNA bending activity;DNA binding;double-stranded DNA binding;nucleic acid binding;nucleic acid binding transcription factor activity;protein binding;protein domain specific binding;regulatory region DNA binding;regulatory region nucleic acid binding;sequence-specific distal enhancer binding RNA polymerase II transcription factor activity;sequence-specific DNA binding;sequence-specific DNA…	anatomical structure development;biological regulation;biosynthetic process;cell cycle;cell differentiation;cellular metabolic process;cellular nitrogen compound metabolic process;cellular process;developmental process;DNA metabolic process;DNA repair;embryo development;macromolecule metabolic process;metabolic process;nitrogen compound metabolic process;nucleobase-containing compound metabolic p…	cell part;cytoplasm;macromolecular complex;protein complex;transcription factor complex		3D-structure;Activator;Alternativesplicing;Cellcycle;Completeproteome;DNA-binding;DNAdamage;DNArepair;Nucleus;Phosphoprotein;Polymorphism;Referenceproteome;Transcription;Transcriptionregulation		Q08050;A0A0D9SFF0	Q08050;A0A0D9SFF0	Forkhead box protein M1	FOXM1	>sp|Q08050|FOXM1_HUMAN Forkhead box protein M1 OS=Homo sapiens GN=FOXM1 PE=1 SV=3;>tr|A0A0D9SFF0|A0A0D9SFF0_HUMAN Forkhead box protein M1 OS=Homo sapiens GN=FOXM1 PE=1 SV=1
	G-protein coupled receptor activity;molecular transducer activity;nucleotide receptor activity;nucleotide receptor activity, G-protein coupled;purinergic nucleotide receptor activity;purinergic nucleotide receptor activity, G-protein coupled;purinergic receptor activity;receptor activity;signal transducer activity;signaling receptor activity;transmembrane signaling receptor activity		cell part;membrane;plasma membrane		Cellmembrane;Completeproteome;Disulfidebond;Glycoprotein;G-proteincoupledreceptor;Membrane;Polymorphism;Receptor;Referenceproteome;Transducer;Transmembrane;Transmembranehelix		Q9BXC1	Q9BXC1	Probable G-protein coupled receptor 174	GPR174	>sp|Q9BXC1|GP174_HUMAN Probable G-protein coupled receptor 174 OS=Homo sapiens GN=GPR174 PE=2 SV=1
	cation channel activity;cation transmembrane transporter activity;channel activity;channel regulator activity;gated channel activity;ion channel activity;ion transmembrane transporter activity;passive transmembrane transporter activity;potassium channel activity;potassium channel regulator activity;substrate-specific channel activity;substrate-specific transmembrane transporter activity;substrate…	biological regulation;blood circulation;cellular homeostasis;cellular ion homeostasis;cellular localization;cellular process;circulatory system process;homeostatic process;localization;multicellular organismal process;muscle contraction	cell part;intracellular membrane-bounded organelle;intracellular organelle;lysosome;macromolecular complex;organelle;protein complex;vacuole	Gastric acid secretion	Atrialfibrillation;Completeproteome;Diseasemutation;Glycoprotein;Ionchannel;Iontransport;LongQTsyndrome;Membrane;Polymorphism;Potassium;Potassiumchannel;Potassiumtransport;Referenceproteome;Transmembrane;Transmembranehelix;Transport;Voltage-gatedchannel		Q9Y6J6	Q9Y6J6	Potassium voltage-gated channel subfamily E member 2	KCNE2	>sp|Q9Y6J6|KCNE2_HUMAN Potassium voltage-gated channel subfamily E member 2 OS=Homo sapiens GN=KCNE2 PE=1 SV=1
		locomotion;response to chemical stimulus;response to external stimulus;response to stimulus	cell part;cell projection;neuron projection		Alternativesplicing;Cellprojection;Coiledcoil;Completeproteome;Developmentalprotein;Directproteinsequencing;Phosphoprotein;Referenceproteome		A0MZ66	A0MZ66	Shootin-1	KIAA1598	>sp|A0MZ66|SHOT1_HUMAN Shootin-1 OS=Homo sapiens GN=KIAA1598 PE=1 SV=4
	binding;cytokine receptor binding;death receptor binding;enzyme activator activity;enzyme regulator activity;GTPase regulator activity;guanyl-nucleotide exchange factor activity;kinase activator activity;kinase regulator activity;nucleoside-triphosphatase regulator activity;protein binding;protein kinase activator activity;protein kinase regulator activity;Rab guanyl-nucleotide exchange factor ac…	biological regulation;cell death;cellular metabolic process;cellular process;death;macromolecule metabolic process;macromolecule modification;metabolic process;phosphorus metabolic process;primary metabolic process;protein metabolic process;protein modification process;protein phosphorylation;regulation of cell cycle;regulation of protein modification process;response to stimulus;signal transduct…	cell part;cytoplasm;membrane;plasma membrane		Alternativesplicing;Apoptosis;Completeproteome;Cytoplasm;Guanine-nucleotidereleasingfactor;Membrane;Phosphoprotein;Polymorphism;Referenceproteome		Q8WXG6;A0A0A0MRB5;F8W8U2	Q8WXG6;A0A0A0MRB5;F8W8U2	MAP kinase-activating death domain protein	MADD	>sp|Q8WXG6|MADD_HUMAN MAP kinase-activating death domain protein OS=Homo sapiens GN=MADD PE=1 SV=2;>tr|A0A0A0MRB5|A0A0A0MRB5_HUMAN MAP kinase-activating death domain protein OS=Homo sapiens GN=MADD PE=1 SV=1;>tr|F8W8U2|F8W8U2_HUMAN MAP kinase-activating de
	binding;carbohydrate binding;catalytic activity;cation binding;hydrolase activity;hydrolase activity, acting on glycosyl bonds;hydrolase activity, hydrolyzing N-glycosyl compounds;hydrolase activity, hydrolyzing O-glycosyl compounds;ion binding;mannosidase activity;mannosyl-oligosaccharide 1,3-1,6-alpha-mannosidase activity;mannosyl-oligosaccharide mannosidase activity;metal ion binding;transitio…	alcohol metabolic process;anatomical structure development;carbohydrate metabolic process;cellular component organization;cellular metabolic process;cellular process;developmental process;embryo development;macromolecule metabolic process;macromolecule modification;metabolic process;mitochondrion organization;multicellular organismal process;oligosaccharide metabolic process;organelle organizatio…	cell part;membrane	N-Glycan biosynthesis;Various types of N-glycan biosynthesis	Completeproteome;Disulfidebond;Glycoprotein;Glycosidase;Golgiapparatus;Hydrolase;Membrane;Metal-binding;Phosphoprotein;Referenceproteome;Signal-anchor;Transmembrane;Transmembranehelix;Zinc		Q16706	Q16706	Alpha-mannosidase 2	MAN2A1	>sp|Q16706|MA2A1_HUMAN Alpha-mannosidase 2 OS=Homo sapiens GN=MAN2A1 PE=1 SV=2
							Q9HB66	Q9HB66		MKKS	>tr|Q9HB66|Q9HB66_HUMAN Alternative protein MKKS OS=Homo sapiens GN=MKKS PE=1 SV=1
	adenyl nucleotide binding;adenyl ribonucleotide binding;ATP binding;binding;catalytic activity;cation binding;ion binding;kinase activity;metal ion binding;nucleotide binding;phosphotransferase activity, alcohol group as acceptor;protein kinase activity;protein serine/threonine kinase activity;purine nucleotide binding;purine ribonucleoside triphosphate binding;purine ribonucleotide binding;ribon…	cell division;cellular component disassembly;cellular component organization;cellular membrane organization;cellular process;membrane organization	cell part;cytosol;intracellular membrane-bounded organelle;intracellular organelle;mitochondrion;nucleus;organelle		3D-structure;Acetylation;ATP-binding;Cellcycle;Celldivision;Coiledcoil;Completeproteome;Cytoplasm;Directproteinsequencing;Kinase;Magnesium;Metal-binding;Mitosis;Nucleotide-binding;Nucleus;Phosphoprotein;Polymorphism;Referenceproteome;Repeat;Serine/threonine-proteinkinase;Transferase	FACT-NEK9 complex	Q8TD19;G3V459	Q8TD19;G3V459	Serine/threonine-protein kinase Nek9	NEK9	>sp|Q8TD19|NEK9_HUMAN Serine/threonine-protein kinase Nek9 OS=Homo sapiens GN=NEK9 PE=1 SV=2;>tr|G3V459|G3V459_HUMAN Serine/threonine-protein kinase Nek9 OS=Homo sapiens GN=NEK9 PE=1 SV=1
	molecular transducer activity;signal transducer activity	biological regulation;biosynthetic process;cellular metabolic process;cellular nitrogen compound metabolic process;cellular process;macromolecule metabolic process;metabolic process;nitrogen compound metabolic process;nucleobase-containing compound metabolic process;primary metabolic process;rhythmic process;RNA metabolic process	cell part;cytoplasm;intracellular membrane-bounded organelle;intracellular organelle;nucleus;organelle	Circadian rhythm - fly;Circadian rhythm - mammal	Alternativesplicing;Biologicalrhythms;Completeproteome;Cytoplasm;Nucleus;Phosphoprotein;Polymorphism;Referenceproteome;Repeat;Transcription;Transcriptionregulation;Ublconjugation		P56645;A0A087WV69	P56645;A0A087WV69	Period circadian protein homolog 3	PER3	>sp|P56645|PER3_HUMAN Period circadian protein homolog 3 OS=Homo sapiens GN=PER3 PE=1 SV=4;>tr|A0A087WV69|A0A087WV69_HUMAN Period circadian protein homolog 3 OS=Homo sapiens GN=PER3 PE=1 SV=1
	6-phosphofructo-2-kinase activity;adenyl nucleotide binding;adenyl ribonucleotide binding;ATP binding;binding;carbohydrate kinase activity;carbohydrate phosphatase activity;catalytic activity;fructose-2,6-bisphosphate 2-phosphatase activity;hydrolase activity;hydrolase activity, acting on ester bonds;kinase activity;nucleotide binding;phosphatase activity;phosphofructokinase activity;phosphoric e…	alcohol metabolic process;biological regulation;carbohydrate metabolic process;catabolic process;cellular ketone metabolic process;cellular metabolic process;cellular process;generation of precursor metabolites and energy;metabolic process;organic acid metabolic process;primary metabolic process;regulation of transport;response to chemical stimulus;response to stimulus;small molecule metabolic pr…	cell part;cytosol	Fructose and mannose metabolism	Alternativesplicing;ATP-binding;Completeproteome;Hydrolase;Kinase;Multifunctionalenzyme;Nucleotide-binding;Phosphoprotein;Referenceproteome;Transferase		O60825;F6RAZ1;F6XNB3;A0A087X2H4;A0A087X278	O60825;F6RAZ1;F6XNB3;A0A087X2H4;A0A087X278	6-phosphofructo-2-kinase/fructose-2,6-bisphosphatase 2;6-phosphofructo-2-kinase;Fructose-2,6-bisphosphatase	PFKFB2	>sp|O60825|F262_HUMAN 6-phosphofructo-2-kinase/fructose-2,6-bisphosphatase 2 OS=Homo sapiens GN=PFKFB2 PE=1 SV=2;>tr|F6RAZ1|F6RAZ1_HUMAN 6-phosphofructo-2-kinase/fructose-2,6-bisphosphatase 2 (Fragment) OS=Homo sapiens GN=PFKFB2 PE=1 SV=1;>tr|F6XNB3|F6XNB3
	acid-amino acid ligase activity;androgen receptor binding;binding;catalytic activity;cation binding;DNA binding;hormone receptor binding;ion binding;ligase activity;ligase activity, forming carbon-nitrogen bonds;metal ion binding;nuclear hormone receptor binding;nucleic acid binding;protein binding;protein binding transcription factor activity;receptor binding;small conjugating protein ligase act…	biological regulation;biosynthetic process;cellular metabolic process;cellular nitrogen compound metabolic process;cellular process;macromolecule metabolic process;macromolecule modification;metabolic process;nitrogen compound metabolic process;nucleobase-containing compound metabolic process;primary metabolic process;protein metabolic process;protein modification by small protein conjugation or …	cell part;intracellular membrane-bounded organelle;intracellular organelle;nucleus;organelle	Hepatitis C;Jak-STAT signaling pathway;Pathways in cancer;Small cell lung cancer;Ubiquitin mediated proteolysis	3D-structure;Alternativesplicing;Completeproteome;DNA-binding;Ligase;Metal-binding;Nucleus;Phosphoprotein;Polymorphism;Referenceproteome;Transcription;Transcriptionregulation;Ublconjugation;Ublconjugationpathway;Zinc;Zinc-finger		K7ER97;O75928;A0A087WUY7;A0A0A0MS92;K7EJT4	K7ER97;O75928;A0A087WUY7;A0A0A0MS92;K7EJT4	E3 SUMO-protein ligase PIAS2	PIAS2	>tr|K7ER97|K7ER97_HUMAN E3 SUMO-protein ligase PIAS2 (Fragment) OS=Homo sapiens GN=PIAS2 PE=1 SV=1;>sp|O75928|PIAS2_HUMAN E3 SUMO-protein ligase PIAS2 OS=Homo sapiens GN=PIAS2 PE=1 SV=3;>tr|A0A087WUY7|A0A087WUY7_HUMAN E3 SUMO-protein ligase PIAS2 (Fragment
	catalytic activity;hydrolase activity	biosynthetic process;catabolic process;cellular lipid metabolic process;cellular metabolic process;cellular process;lipid metabolic process;metabolic process;primary metabolic process	cell part;cytosol;extracellular region		Completeproteome;Glycoprotein;Hydrolase;Immunity;Lipiddegradation;Lipidmetabolism;Polymorphism;Referenceproteome;Secreted;Signal		Q6P4A8	Q6P4A8	Phospholipase B-like 1	PLBD1	>sp|Q6P4A8|PLBL1_HUMAN Phospholipase B-like 1 OS=Homo sapiens GN=PLBD1 PE=1 SV=2
					Alternativesplicing;Coiledcoil;Completeproteome;Polymorphism;Referenceproteome		Q9H0J4;H7C0E3	Q9H0J4;H7C0E3	Glutamine-rich protein 2	QRICH2	>sp|Q9H0J4|QRIC2_HUMAN Glutamine-rich protein 2 OS=Homo sapiens GN=QRICH2 PE=1 SV=1;>tr|H7C0E3|H7C0E3_HUMAN Glutamine-rich protein 2 (Fragment) OS=Homo sapiens GN=QRICH2 PE=1 SV=1
	binding;catalytic activity;GTP binding;GTPase activity;guanyl nucleotide binding;guanyl ribonucleotide binding;hydrolase activity;hydrolase activity, acting on acid anhydrides;hydrolase activity, acting on acid anhydrides, in phosphorus-containing anhydrides;nucleoside-triphosphatase activity;nucleotide binding;purine nucleotide binding;purine ribonucleoside triphosphate binding;purine ribonucleo…	biological regulation;cellular metabolic process;cellular process;establishment of localization;macromolecule metabolic process;macromolecule modification;metabolic process;one-carbon metabolic process;peptidyl-amino acid modification;primary metabolic process;protein alkylation;protein metabolic process;protein modification process;protein transport;regulation of transport;response to stimulus;s…	cell part;cytoplasmic membrane-bounded vesicle;cytosol;intracellular membrane-bounded organelle;intracellular organelle;membrane;organelle;plasma membrane;vesicle	Tight junction	3D-structure;Cellmembrane;Completeproteome;GTP-binding;Lipoprotein;Membrane;Methylation;Nucleotide-binding;Phosphoprotein;Prenylation;Proteintransport;Referenceproteome;Transport		P20337	P20337	Ras-related protein Rab-3B	RAB3B	>sp|P20337|RAB3B_HUMAN Ras-related protein Rab-3B OS=Homo sapiens GN=RAB3B PE=1 SV=2
	binding;nucleic acid binding;nucleotide binding;RNA binding	biological regulation;biosynthetic process;cellular metabolic process;cellular nitrogen compound metabolic process;cellular process;macromolecule metabolic process;metabolic process;nitrogen compound metabolic process;nucleobase-containing compound metabolic process;primary metabolic process;RNA metabolic process;transcription elongation, DNA-dependent	cell part;intracellular membrane-bounded organelle;intracellular organelle;macromolecular complex;mitochondrion;nucleus;organelle;protein complex;transcription elongation factor complex		3D-structure;Coiledcoil;Completeproteome;Directproteinsequencing;Nucleus;Phosphoprotein;Referenceproteome;Repeat;Repressor;RNA-binding;Transcription;Transcriptionregulation;Ublconjugation	NELF complex (Negative elongation factor complex)	P18615;A0A0A0MSN9;A0A0A0MT02;E9PD43	P18615;A0A0A0MSN9;A0A0A0MT02;E9PD43	Negative elongation factor E	RDBP	>sp|P18615|NELFE_HUMAN Negative elongation factor E OS=Homo sapiens GN=NELFE PE=1 SV=3;>tr|A0A0A0MSN9|A0A0A0MSN9_HUMAN Negative elongation factor E (Fragment) OS=Homo sapiens GN=NELFE PE=1 SV=3;>tr|A0A0A0MT02|A0A0A0MT02_HUMAN Negative elongation factor E (
		biological regulation;cellular process;regulation of cell cycle;response to DNA damage stimulus;response to stimulus;response to stress	cell part;intracellular membrane-bounded organelle;intracellular organelle;nucleus;organelle	p53 signaling pathway	Alternativesplicing;Completeproteome;Nucleus;Phosphoprotein;Polymorphism;Referenceproteome		Q9Y6P5	Q9Y6P5	Sestrin-1	SESN1	>sp|Q9Y6P5|SESN1_HUMAN Sestrin-1 OS=Homo sapiens GN=SESN1 PE=1 SV=2
		rhythmic process			Biologicalrhythms;Completeproteome;Polymorphism;Referenceproteome;Repeat		Q9UH36;A0A087WYR1	Q9UH36;A0A087WYR1	SRR1-like protein	SRRD	>sp|Q9UH36|SRR1L_HUMAN SRR1-like protein OS=Homo sapiens GN=SRRD PE=2 SV=1;>tr|A0A087WYR1|A0A087WYR1_HUMAN SRR1-like protein OS=Homo sapiens GN=SRRD PE=1 SV=1
					Completeproteome;Referenceproteome;Repeat		P0DJG4	P0DJG4	Testicular haploid expressed gene protein-like	THEGL	>sp|P0DJG4|THEGL_HUMAN Testicular haploid expressed gene protein-like OS=Homo sapiens GN=THEGL PE=2 SV=1
	molecular transducer activity;signal transducer activity	biological regulation;cell activation;cell death;cellular process;death;immune system process;multi-organism process;regulation of protein modification process;response to biotic stimulus;response to chemical stimulus;response to stimulus;response to stress;signal transduction	cell part;cytosol;membrane	Chagas disease (American trypanosomiasis);Hepatitis C;Toll-like receptor signaling pathway	3D-structure;Antiviraldefense;Apoptosis;Completeproteome;Diseasemutation;Immunity;Inflammatoryresponse;Innateimmunity;Phosphoprotein;Polymorphism;Referenceproteome	TICAM1-TICAM2-TLR4 complex	Q8IUC6	Q8IUC6	TIR domain-containing adapter molecule 1	TICAM1	>sp|Q8IUC6|TCAM1_HUMAN TIR domain-containing adapter molecule 1 OS=Homo sapiens GN=TICAM1 PE=1 SV=1
	catalytic activity;disulfide oxidoreductase activity;electron carrier activity;intramolecular oxidoreductase activity;intramolecular oxidoreductase activity, interconverting keto- and enol-groups;intramolecular oxidoreductase activity, transposing S-S bonds;isomerase activity;oxidoreductase activity;oxidoreductase activity, acting on a sulfur group of donors;protein disulfide isomerase activity;p…	biological regulation;cellular homeostasis;cellular metabolic process;cellular process;glycerol ether metabolic process;homeostatic process;macromolecule metabolic process;metabolic process;primary metabolic process;protein folding;protein metabolic process;small molecule metabolic process	cell part;cell surface;membrane		Alternativesplicing;Completeproteome;Disulfidebond;Endoplasmicreticulum;Glycoprotein;Isomerase;Membrane;Polymorphism;Redox-activecenter;Referenceproteome;Signal;Transmembrane;Transmembranehelix		Q96JJ7	Q96JJ7	Protein disulfide-isomerase TMX3	TMX3	>sp|Q96JJ7|TMX3_HUMAN Protein disulfide-isomerase TMX3 OS=Homo sapiens GN=TMX3 PE=1 SV=2
	adenyl nucleotide binding;adenyl ribonucleotide binding;ATP binding;binding;calcium channel activity;catalytic activity;cation binding;cation channel activity;cation transmembrane transporter activity;channel activity;ion binding;ion channel activity;ion transmembrane transporter activity;kinase activity;metal ion binding;nucleotide binding;passive transmembrane transporter activity;phosphotransf…	biological adhesion;cell adhesion;cell death;cellular component organization;cellular metabolic process;cellular process;cytoskeleton organization;death;macromolecule metabolic process;macromolecule modification;metabolic process;organelle organization;phosphorus metabolic process;primary metabolic process;protein metabolic process;protein modification process;protein phosphorylation	cell part;cell projection;membrane;plasma membrane	Mineral absorption	Acetylation;Amyotrophiclateralsclerosis;ATP-binding;Calcium;Calciumchannel;Calciumtransport;Coiledcoil;Completeproteome;Ionchannel;Iontransport;Kinase;Membrane;Metal-binding;Neurodegeneration;Nucleotide-binding;Parkinsonism;Phosphoprotein;Polymorphism;Receptor;Referenceproteome;Serine/threonine-proteinkinase;Transferase;Transmembrane;Transmembranehelix;Transport;Zinc	Channel complex TRPM6-TRPM7	Q96QT4;H0YLN8	Q96QT4;H0YLN8	Transient receptor potential cation channel subfamily M member 7	TRPM7	>sp|Q96QT4|TRPM7_HUMAN Transient receptor potential cation channel subfamily M member 7 OS=Homo sapiens GN=TRPM7 PE=1 SV=1;>tr|H0YLN8|H0YLN8_HUMAN Transient receptor potential cation channel subfamily M member 7 OS=Homo sapiens GN=TRPM7 PE=1 SV=1
	binding;calcium ion binding;cation binding;ion binding;metal ion binding	interspecies interaction between organisms;multi-organism process	cell part;extracellular region		Completeproteome;Diseasemutation;Disulfidebond;Glycoprotein;Host-virusinteraction;Membrane;Mentalretardation;Referenceproteome;Transmembrane;Transmembranehelix		B4E171;B4DDG0;P41732	B4E171;B4DDG0;P41732	Tetraspanin-7	TSPAN7	>tr|B4E171|B4E171_HUMAN Tetraspanin OS=Homo sapiens PE=2 SV=1;>tr|B4DDG0|B4DDG0_HUMAN Tetraspanin OS=Homo sapiens GN=TSPAN7 PE=2 SV=1;>sp|P41732|TSN7_HUMAN Tetraspanin-7 OS=Homo sapiens GN=TSPAN7 PE=1 SV=2
	binding;cytokine activity;growth factor receptor binding;high molecular weight B cell growth factor receptor binding;protein binding;receptor binding	cell proliferation;cellular process;establishment of localization;exocytosis;secretion;transport;vesicle-mediated transport	cell part;cytoplasm;extracellular region		Coiledcoil;Completeproteome;Exocytosis;Phosphoprotein;Referenceproteome	TNF-alpha/NF-kappa B signaling complex 10	P40222	P40222	Alpha-taxilin	TXLNA	>sp|P40222|TXLNA_HUMAN Alpha-taxilin OS=Homo sapiens GN=TXLNA PE=1 SV=3
	acid-amino acid ligase activity;adenyl nucleotide binding;adenyl ribonucleotide binding;ATP binding;binding;catalytic activity;ligase activity;ligase activity, forming carbon-nitrogen bonds;nucleotide binding;purine nucleotide binding;purine ribonucleoside triphosphate binding;purine ribonucleotide binding;ribonucleotide binding;small conjugating protein ligase activity;ubiquitin-protein ligase a…	cellular metabolic process;cellular process;macromolecule metabolic process;macromolecule modification;metabolic process;primary metabolic process;protein metabolic process;protein modification by small protein conjugation or removal;protein modification process		Ubiquitin mediated proteolysis	ATP-binding;Completeproteome;Ligase;Nucleotide-binding;Phosphoprotein;Referenceproteome;Ublconjugationpathway		Q712K3	Q712K3	Ubiquitin-conjugating enzyme E2 R2	UBE2R2	>sp|Q712K3|UB2R2_HUMAN Ubiquitin-conjugating enzyme E2 R2 OS=Homo sapiens GN=UBE2R2 PE=1 SV=1
			cell part;cytosol;Golgi apparatus;intracellular membrane-bounded organelle;intracellular organelle;membrane;organelle		Acetylation;Alternativesplicing;Coiledcoil;Completeproteome;Cytoplasm;Endosome;Golgiapparatus;Membrane;Phosphoprotein;Polymorphism;Referenceproteome;Repeat;WDrepeat		Q5JSH3;H7BY83	Q5JSH3;H7BY83	WD repeat-containing protein 44	WDR44	>sp|Q5JSH3|WDR44_HUMAN WD repeat-containing protein 44 OS=Homo sapiens GN=WDR44 PE=1 SV=1;>tr|H7BY83|H7BY83_HUMAN WD repeat-containing protein 44 (Fragment) OS=Homo sapiens GN=WDR44 PE=1 SV=1
	binding;cation binding;DNA binding;ion binding;metal ion binding;nucleic acid binding;transition metal ion binding;zinc ion binding	biological regulation;biosynthetic process;cellular metabolic process;cellular nitrogen compound metabolic process;cellular process;macromolecule metabolic process;metabolic process;nitrogen compound metabolic process;nucleobase-containing compound metabolic process;primary metabolic process;RNA metabolic process	cell part;intracellular membrane-bounded organelle;intracellular organelle;nucleus;organelle		Completeproteome;DNA-binding;Metal-binding;Nucleus;Referenceproteome;Repeat;Transcription;Transcriptionregulation;Zinc;Zinc-finger		A8MWA4	A8MWA4	Putative zinc finger protein 705E	ZNF705E	>sp|A8MWA4|Z705E_HUMAN Putative zinc finger protein 705E OS=Homo sapiens GN=ZNF705E PE=3 SV=1
							A0A0C4DGH1	A0A0C4DGH1	Carboxylic ester hydrolase	CES4A	>tr|A0A0C4DGH1|A0A0C4DGH1_HUMAN Carboxylic ester hydrolase (Fragment) OS=Homo sapiens GN=CES4A PE=3 SV=1
